# Supplementary material for: Bis{4-chloro-N′-[phen­yl(2-pyrid­yl)methyl­idene]benzohydrazidato-κ2 N′,O}cobalt(III) nitrate methanol disolvate
Source: Acta Crystallogr Sect E Struct Rep Online. 2010 Aug 18;66(Pt 9):m1121. doi: 10.1107/S1600536810032241 (PMC3007928; doi:10.1107/S1600536810032241)
Supplement: Supplementary file 1 [file e-66-m1121-sup1.cif]

##############################################################################
###                                                                        ###
###        Electronic paper (Acta Crystallographica Section E)             ###
###                                                                        ###
##############################################################################
#                                                                            #
# This CIF contains the data in a paper accepted for publication in Acta     #
# Crystallographica Section E. It conforms to the requirements of Notes      #
# for Authors for Section E, and has been peer reviewed under the auspices   #
# of the IUCr Commission on Journals.                                        #
#                                                                            #
# Full details of the Crystallographic Information File format               #
# are given in the paper "The Crystallographic Information File (CIF):       #
# a New Standard Archive File for Crystallography" by S. R. Hall, F. H.      #
# Allen and I. D. Brown [Acta Cryst. (1991), A47, 655-685].                  #
#                                                                            #
# The current version of the core CIF dictionary is obtainable from          #
# ftp://ftp.iucr.org/pub/cif_core.dic. The current version number is 2.4.    #
#                                                                            #
# Software is freely available for graphical display of the structure(s) in  #
# this CIF.  For information consult the CIF home page http://www.iucr.org/  #
# cif/home.html                                                              #
#                                                                            #
# This file may be used for bona fide research purposes within the           #
# scientific community so long as proper attribution is given to the journal # 
# article from which it was obtained.                                        #
#                                                                            #
##############################################################################
                                             
data_I
_audit_creation_method     SHELXL97
_chemical_name_systematic
;
Bis{4-chloro-<i>N</i>'-[phenyl(2-
pyridyl)methylidene]benzohydrazidato}cobalt(III)
nitrate methanol disolvate
;
_chemical_name_common     ?
_chemical_formula_moiety     'C38 H26 Cl2 Co N6 O2 + , N O3 - , 2C H4 O'
_chemical_formula_sum     'C40 H34 Cl2 Co N7 O7'
_chemical_formula_iupac     '[Co (C19 H13 Cl N3 O)2] N O3, 2C H4 O'
_chemical_formula_weight     854.57
_chemical_melting_point     ?
_symmetry_cell_setting     monoclinic
_symmetry_space_group_name_H-M     'P 21/c'
loop_
    _symmetry_equiv_pos_as_xyz
    'x, y, z'
    '-x+1, y+3/2, -z+5/2'
    '-x, -y, -z'
    'x-1, -y-3/2, z-5/2'
_cell_length_a     12.914(8)
_cell_length_b     17.423(11)
_cell_length_c     17.451(11)
_cell_angle_alpha     90.00
_cell_angle_beta     93.031(8)
_cell_angle_gamma     90.00
_cell_volume     3921(4)
_cell_formula_units_Z     4
_cell_measurement_reflns_used     6478
_cell_measurement_theta_min     2.021
_cell_measurement_theta_max     29.787
_cell_measurement_temperature     293(2)
_exptl_crystal_description     block
_exptl_crystal_colour     dark-red
_exptl_crystal_size_max     0.31
_exptl_crystal_size_mid     0.23
_exptl_crystal_size_min     0.21
_exptl_crystal_density_diffrn     1.448
_exptl_crystal_density_meas     ?
_exptl_crystal_density_method     'not measured'
_exptl_crystal_F_000     1760
_exptl_absorpt_coefficient_mu     0.634
_exptl_absorpt_correction_type     psi-scan
_exptl_absorpt_process_details     '(SADABS; Bruker, 1997)'
_exptl_absorpt_correction_T_min     0.839
_exptl_absorpt_correction_T_max     0.875
_exptl_special_details
;
The magnetic measurements were performed on Quantum Design SQUID, MPMS-5S
magnetometer.
;
_diffrn_ambient_temperature     293(2)
_diffrn_radiation_type     MoK\a
_diffrn_radiation_wavelength     0.71073
_diffrn_radiation_source     'fine-focus sealed tube'
_diffrn_radiation_monochromator     graphite
_diffrn_measurement_device_type     'Bruker SMART APEXII CCD area-detector'
_diffrn_measurement_method     '\f and \w'
_diffrn_detector_area_resol_mean     ?
_diffrn_reflns_number     18168
_diffrn_reflns_av_R_equivalents     0.0329
_diffrn_reflns_av_sigmaI/netI     0.0435
_diffrn_reflns_theta_min     2.24
_diffrn_reflns_theta_max     25.00
_diffrn_reflns_theta_full     25.00
_diffrn_measured_fraction_theta_max     0.992
_diffrn_measured_fraction_theta_full     0.992
_diffrn_reflns_limit_h_min     -15
_diffrn_reflns_limit_h_max     13
_diffrn_reflns_limit_k_min     -20
_diffrn_reflns_limit_k_max     20
_diffrn_reflns_limit_l_min     -20
_diffrn_reflns_limit_l_max     16
_diffrn_standards_number     ?
_diffrn_standards_interval_count     ?
_diffrn_standards_interval_time     ?
_diffrn_standards_decay_%     ?
_refine_special_details
;
Refinement of <i>F</i>^2^ against ALL reflections. The weighted <i>R</i>-factor
<i>wR</i> and goodness of fit <i>S</i> are based on <i>F</i>^2^, conventional
<i>R</i>-factors <i>R</i> are based on <i>F</i>, with <i>F</i> set to zero for
negative <i>F</i>^2^. The threshold expression of <i>F</i>^2^ >
\s(<i>F</i>^2^) is used only for calculating <i>R</i>-factors(gt) <i>etc</i>.
and is not relevant to the choice of reflections for refinement.
<i>R</i>-factors based on <i>F</i>^2^ are statistically about twice as large
as those based on <i>F</i>, and <i>R</i>- factors based on ALL data will be
even larger.
;
_reflns_number_total     6859
_reflns_number_gt     4829
_reflns_threshold_expression     I>2\s(I)
_refine_ls_structure_factor_coef     Fsqd
_refine_ls_matrix_type     full
_refine_ls_R_factor_all     0.0786
_refine_ls_R_factor_gt     0.0505
_refine_ls_wR_factor_gt     0.1431
_refine_ls_wR_factor_ref     0.1556
_refine_ls_goodness_of_fit_ref     1.073
_refine_ls_restrained_S_all     1.073
_refine_ls_number_reflns     6859
_refine_ls_number_parameters     516
_refine_ls_number_restraints     0
_refine_ls_hydrogen_treatment     constr
_refine_ls_weighting_scheme     calc
_refine_ls_weighting_details
                    'w = 1/[\s^2^(Fo^2^)+(0.0912P)^2^] where P=(Fo^2^+2Fc^2^)/3'
_atom_sites_solution_hydrogens     geom
_atom_sites_solution_primary     direct
_atom_sites_solution_secondary     difmap
_refine_ls_shift/su_max     0.000
_refine_ls_shift/su_mean     0.000
_refine_diff_density_max     0.478
_refine_diff_density_min     -0.393
_refine_ls_extinction_method     none
_refine_ls_extinction_coef     ?
loop_
    _atom_type_symbol
    _atom_type_description
    _atom_type_scat_dispersion_real
    _atom_type_scat_dispersion_imag
    _atom_type_scat_source
    'C' 'C' 0.0033 0.0016
                         'International Tables Vol C Tables 4.2.6.8 and 6.1.1.4'
    'H' 'H' 0.0000 0.0000
                         'International Tables Vol C Tables 4.2.6.8 and 6.1.1.4'
    'N' 'N' 0.0061 0.0033
                         'International Tables Vol C Tables 4.2.6.8 and 6.1.1.4'
    'O' 'O' 0.0106 0.0060
                         'International Tables Vol C Tables 4.2.6.8 and 6.1.1.4'
    'Cl' 'Cl' 0.1484 0.1585
                         'International Tables Vol C Tables 4.2.6.8 and 6.1.1.4'
    'Co' 'Co' 0.3494 0.9721
                         'International Tables Vol C Tables 4.2.6.8 and 6.1.1.4'
_computing_data_collection     'SMART (Bruker, 1997)'
_computing_cell_refinement     'SAINT (Bruker, 1997)'
_computing_data_reduction     'SAINT (Bruker, 1997)'
_computing_structure_solution     'SHELXS97 (Sheldrick, 2008)'
_computing_structure_refinement     'SHELXL97 (Sheldrick, 2008)'
_computing_molecular_graphics     'SHELXTL (Sheldrick, 2008)'
_computing_publication_material
;
SHELXL97 (Sheldrick, 2008) and PLATON (Spek, 2009)
;
loop_
    _atom_site_type_symbol
    _atom_site_label
    _atom_site_fract_x
    _atom_site_fract_y
    _atom_site_fract_z
    _atom_site_U_iso_or_equiv
    _atom_site_adp_type
    _atom_site_calc_flag
    _atom_site_refinement_flags
    _atom_site_occupancy
    _atom_site_disorder_assembly
    _atom_site_disorder_group
    Co Co1 0.78242(3) 0.67158(2) 0.45385(2) 0.03739(16) Uani d . 1 . .
    Cl Cl1 1.25567(8) 0.99362(6) 0.58995(7) 0.0794(3) Uani d . 1 . .
    C C1 0.5964(3) 0.5811(2) 0.4093(2) 0.0584(10) Uani d . 1 . .
    H H1A 0.6374 0.5499 0.3801 0.070 Uiso calc R 1 . .
    Cl Cl2 0.87476(11) 0.29952(6) 0.76381(6) 0.0893(4) Uani d . 1 . .
    C C2 0.4924(3) 0.5647(3) 0.4130(3) 0.0785(13) Uani d . 1 . .
    H H2A 0.4635 0.5232 0.3860 0.094 Uiso calc R 1 . .
    C C3 0.4327(3) 0.6090(3) 0.4561(3) 0.0953(17) Uani d . 1 . .
    H H3A 0.3628 0.5976 0.4598 0.143 Uiso calc R 1 . .
    C C4 0.4764(3) 0.6723(2) 0.4953(3) 0.0776(13) Uani d . 1 . .
    H H4A 0.4359 0.7038 0.5246 0.093 Uiso calc R 1 . .
    C C5 0.5800(3) 0.68681(19) 0.4894(2) 0.0499(9) Uani d . 1 . .
    C C6 0.6359(2) 0.75209(18) 0.52701(18) 0.0428(8) Uani d . 1 . .
    C C7 0.5881(2) 0.8070(2) 0.5784(2) 0.0494(9) Uani d . 1 . .
    C C8 0.5451(3) 0.7802(3) 0.6441(2) 0.0721(12) Uani d . 1 . .
    H H8A 0.5458 0.7279 0.6551 0.087 Uiso calc R 1 . .
    C C9 0.5006(4) 0.8317(3) 0.6939(3) 0.0941(16) Uani d . 1 . .
    H H9A 0.4723 0.8140 0.7385 0.113 Uiso calc R 1 . .
    C C10 0.4986(4) 0.9092(3) 0.6767(4) 0.0972(18) Uani d . 1 . .
    H H10A 0.4676 0.9434 0.7093 0.117 Uiso calc R 1 . .
    C C11 0.5417(3) 0.9353(3) 0.6127(3) 0.0810(13) Uani d . 1 . .
    H H11A 0.5410 0.9876 0.6021 0.097 Uiso calc R 1 . .
    C C12 0.5867(3) 0.8852(2) 0.5631(2) 0.0618(10) Uani d . 1 . .
    H H12A 0.6161 0.9039 0.5193 0.074 Uiso calc R 1 . .
    C C13 0.8957(2) 0.78507(16) 0.51482(16) 0.0357(7) Uani d . 1 . .
    C C14 0.9853(2) 0.83520(16) 0.53516(17) 0.0384(7) Uani d . 1 . .
    C C15 0.9705(3) 0.90836(18) 0.5657(2) 0.0473(8) Uani d . 1 . .
    H H15A 0.9037 0.9249 0.5745 0.057 Uiso calc R 1 . .
    C C16 1.0538(3) 0.95642(19) 0.5829(2) 0.0541(9) Uani d . 1 . .
    H H16A 1.0436 1.0049 0.6035 0.065 Uiso calc R 1 . .
    C C17 1.1516(3) 0.9312(2) 0.5690(2) 0.0532(9) Uani d . 1 . .
    C C18 1.1684(3) 0.8602(2) 0.5394(2) 0.0556(9) Uani d . 1 . .
    H H18A 1.2355 0.8447 0.5301 0.067 Uiso calc R 1 . .
    C C19 1.0863(3) 0.8113(2) 0.5233(2) 0.0501(9) Uani d . 1 . .
    H H19A 1.0982 0.7624 0.5044 0.060 Uiso calc R 1 . .
    C C20 0.9368(3) 0.47364(19) 0.2934(2) 0.0512(9) Uani d . 1 . .
    H H20A 0.9804 0.4804 0.3370 0.061 Uiso calc R 1 . .
    C C21 0.9521(3) 0.4125(2) 0.2450(3) 0.0675(11) Uani d . 1 . .
    H H21A 1.0063 0.3784 0.2560 0.081 Uiso calc R 1 . .
    C C22 0.8877(4) 0.4018(2) 0.1807(2) 0.0760(13) Uani d . 1 . .
    H H22A 0.8986 0.3605 0.1483 0.091 Uiso calc R 1 . .
    C C23 0.8071(4) 0.4517(2) 0.1639(2) 0.0698(12) Uani d . 1 . .
    H H23A 0.7630 0.4439 0.1207 0.084 Uiso calc R 1 . .
    C C24 0.7922(3) 0.5131(2) 0.2112(2) 0.0541(9) Uani d . 1 . .
    H H24A 0.7385 0.5474 0.1994 0.065 Uiso calc R 1 . .
    C C25 0.8568(2) 0.52489(18) 0.27717(17) 0.0408(8) Uani d . 1 . .
    C C26 0.8359(2) 0.59022(17) 0.32795(17) 0.0391(7) Uani d . 1 . .
    C C27 0.8125(2) 0.66884(17) 0.29955(17) 0.0406(7) Uani d . 1 . .
    C C28 0.8283(3) 0.69599(19) 0.22675(19) 0.0501(9) Uani d . 1 . .
    H H28A 0.8529 0.6634 0.1896 0.060 Uiso calc R 1 . .
    C C29 0.8071(3) 0.7723(2) 0.2094(2) 0.0594(10) Uani d . 1 . .
    H H29A 0.8168 0.7909 0.1604 0.071 Uiso calc R 1 . .
    C C30 0.7716(3) 0.8203(2) 0.2648(2) 0.0594(10) Uani d . 1 . .
    H H30A 0.7573 0.8715 0.2537 0.071 Uiso calc R 1 . .
    C C31 0.7577(3) 0.79147(19) 0.3368(2) 0.0526(9) Uani d . 1 . .
    H H31A 0.7337 0.8238 0.3744 0.063 Uiso calc R 1 . .
    C C32 0.8300(2) 0.53820(17) 0.51756(17) 0.0386(7) Uani d . 1 . .
    C C33 0.8387(2) 0.47777(17) 0.57681(17) 0.0373(7) Uani d . 1 . .
    C C34 0.7889(2) 0.48666(18) 0.64438(19) 0.0435(8) Uani d . 1 . .
    H H34A 0.7487 0.5301 0.6514 0.052 Uiso calc R 1 . .
    C C35 0.7981(3) 0.43203(19) 0.7017(2) 0.0512(9) Uani d . 1 . .
    H H35A 0.7636 0.4383 0.7467 0.061 Uiso calc R 1 . .
    C C36 0.8591(3) 0.36758(19) 0.69139(19) 0.0516(9) Uani d . 1 . .
    C C37 0.9087(3) 0.35630(19) 0.6240(2) 0.0504(9) Uani d . 1 . .
    H H37A 0.9486 0.3126 0.6172 0.061 Uiso calc R 1 . .
    C C38 0.8977(3) 0.41166(17) 0.56659(19) 0.0428(8) Uani d . 1 . .
    H H38A 0.9301 0.4045 0.5208 0.051 Uiso calc R 1 . .
    N N1 0.6394(2) 0.64084(15) 0.44688(15) 0.0445(7) Uani d . 1 . .
    N N2 0.73280(19) 0.75294(13) 0.50965(14) 0.0372(6) Uani d . 1 . .
    N N3 0.80414(19) 0.80719(14) 0.53669(14) 0.0390(6) Uani d . 1 . .
    N N4 0.7780(2) 0.71727(15) 0.35430(15) 0.0423(6) Uani d . 1 . .
    N N5 0.83192(19) 0.58678(14) 0.40247(14) 0.0388(6) Uani d . 1 . .
    N N6 0.8493(2) 0.52095(14) 0.44585(14) 0.0406(6) Uani d . 1 . .
    O O1 0.91181(16) 0.72240(11) 0.47687(12) 0.0416(5) Uani d . 1 . .
    O O2 0.80192(16) 0.60633(11) 0.54059(11) 0.0412(5) Uani d . 1 . .
    O O39 0.3498(5) 1.5978(3) 0.6311(3) 0.165(2) Uani d . 1 . .
    H H39D 0.3843 1.6034 0.6715 0.248 Uiso calc R 1 . .
    C C39 0.2696(5) 1.6509(3) 0.6272(4) 0.125(2) Uani d . 1 . .
    H H39A 0.2975 1.7016 0.6341 0.187 Uiso calc R 1 . .
    H H39B 0.2228 1.6403 0.6669 0.187 Uiso calc R 1 . .
    H H39C 0.2329 1.6474 0.5781 0.187 Uiso calc R 1 . .
    C C40 0.3173(11) 1.7336(7) 0.8722(10) 0.362(12) Uani d . 1 . .
    H H40A 0.3084 1.7797 0.9011 0.543 Uiso calc R 1 . .
    H H40B 0.2507 1.7119 0.8580 0.543 Uiso calc R 1 . .
    H H40C 0.3529 1.7453 0.8267 0.543 Uiso calc R 1 . .
    O O40 0.3808(7) 1.6761(6) 0.9207(6) 0.279(4) Uani d . 1 . .
    H H40D 0.4158 1.6491 0.8909 0.419 Uiso d R 1 . .
    O O3 0.4443(5) 1.6345(6) 0.7710(5) 0.279(5) Uani d . 1 . .
    O O4 0.5735(5) 1.5770(3) 0.7264(4) 0.179(3) Uani d . 1 . .
    O O5 0.5666(5) 1.6126(4) 0.8508(4) 0.188(3) Uani d . 1 . .
    N N7 0.5329(5) 1.6068(4) 0.7830(5) 0.130(2) Uani d . 1 . .
loop_
    _atom_site_aniso_label
    _atom_site_aniso_U_11
    _atom_site_aniso_U_22
    _atom_site_aniso_U_33
    _atom_site_aniso_U_12
    _atom_site_aniso_U_13
    _atom_site_aniso_U_23
    Co1 0.0474(3) 0.0359(3) 0.0290(3) 0.00039(18) 0.00347(18) -0.00440(17)
    Cl1 0.0703(7) 0.0821(7) 0.0852(8) -0.0326(6) -0.0027(6) 0.0005(6)
    C1 0.062(2) 0.057(2) 0.056(2) -0.0065(18) 0.0029(19) -0.0148(18)
    Cl2 0.1574(12) 0.0600(6) 0.0515(7) 0.0127(7) 0.0158(7) 0.0175(5)
    C2 0.062(3) 0.081(3) 0.093(3) -0.022(2) 0.004(2) -0.033(3)
    C3 0.058(3) 0.106(4) 0.124(5) -0.025(3) 0.017(3) -0.042(3)
    C4 0.054(2) 0.084(3) 0.096(4) -0.012(2) 0.014(2) -0.029(3)
    C5 0.049(2) 0.051(2) 0.050(2) -0.0032(16) 0.0047(16) -0.0083(16)
    C6 0.0439(19) 0.0461(19) 0.0386(19) 0.0027(15) 0.0043(15) -0.0054(14)
    C7 0.0401(19) 0.058(2) 0.051(2) 0.0024(16) 0.0030(16) -0.0157(17)
    C8 0.071(3) 0.075(3) 0.072(3) 0.006(2) 0.030(2) -0.006(2)
    C9 0.088(4) 0.126(5) 0.072(3) 0.002(3) 0.037(3) -0.025(3)
    C10 0.072(3) 0.103(4) 0.118(5) 0.013(3) 0.016(3) -0.055(4)
    C11 0.072(3) 0.066(3) 0.105(4) 0.012(2) 0.007(3) -0.025(3)
    C12 0.059(2) 0.057(2) 0.070(3) 0.0083(18) 0.008(2) -0.009(2)
    C13 0.0474(19) 0.0366(17) 0.0238(16) 0.0003(14) 0.0072(14) -0.0009(13)
    C14 0.0463(18) 0.0422(18) 0.0275(16) 0.0000(14) 0.0082(14) -0.0010(13)
    C15 0.051(2) 0.0429(19) 0.048(2) -0.0008(15) 0.0092(16) -0.0030(15)
    C16 0.067(2) 0.0420(19) 0.053(2) -0.0088(17) 0.0028(19) -0.0034(16)
    C17 0.058(2) 0.060(2) 0.043(2) -0.0198(18) 0.0044(17) 0.0017(17)
    C18 0.044(2) 0.070(2) 0.054(2) -0.0043(18) 0.0075(17) -0.0018(19)
    C19 0.052(2) 0.055(2) 0.044(2) 0.0008(16) 0.0057(16) -0.0092(16)
    C20 0.056(2) 0.050(2) 0.047(2) 0.0003(17) 0.0032(17) -0.0118(16)
    C21 0.078(3) 0.054(2) 0.072(3) 0.0069(19) 0.019(2) -0.014(2)
    C22 0.123(4) 0.051(2) 0.055(3) -0.014(3) 0.021(3) -0.023(2)
    C23 0.106(3) 0.064(3) 0.039(2) -0.016(2) -0.002(2) -0.0195(19)
    C24 0.072(2) 0.052(2) 0.038(2) -0.0066(18) -0.0035(17) -0.0052(16)
    C25 0.052(2) 0.0423(18) 0.0292(17) -0.0092(15) 0.0079(15) -0.0073(13)
    C26 0.0453(18) 0.0419(18) 0.0302(18) -0.0010(14) 0.0011(14) -0.0064(13)
    C27 0.0507(19) 0.0435(18) 0.0271(17) -0.0018(14) -0.0014(14) -0.0068(13)
    C28 0.072(2) 0.048(2) 0.0307(19) -0.0016(17) 0.0037(16) -0.0064(15)
    C29 0.088(3) 0.055(2) 0.035(2) -0.0024(19) -0.0003(19) 0.0044(17)
    C30 0.084(3) 0.046(2) 0.047(2) 0.0085(18) 0.000(2) 0.0079(17)
    C31 0.073(2) 0.045(2) 0.041(2) 0.0108(17) 0.0037(17) -0.0017(16)
    C32 0.0461(18) 0.0359(17) 0.0339(18) -0.0040(14) 0.0016(14) -0.0049(13)
    C33 0.0436(18) 0.0383(17) 0.0301(17) -0.0037(13) 0.0015(14) -0.0062(13)
    C34 0.051(2) 0.0398(18) 0.0396(19) 0.0005(14) 0.0045(15) -0.0051(14)
    C35 0.068(2) 0.051(2) 0.036(2) -0.0028(17) 0.0147(17) -0.0049(16)
    C36 0.078(2) 0.0405(19) 0.036(2) -0.0068(17) 0.0023(18) 0.0011(15)
    C37 0.067(2) 0.0368(18) 0.047(2) 0.0045(16) 0.0025(18) -0.0014(15)
    C38 0.054(2) 0.0405(18) 0.0342(18) -0.0029(15) 0.0056(15) -0.0042(14)
    N1 0.0515(16) 0.0400(15) 0.0417(16) -0.0025(12) -0.0008(13) -0.0061(12)
    N2 0.0439(16) 0.0364(14) 0.0312(15) -0.0005(11) 0.0014(11) -0.0027(11)
    N3 0.0439(16) 0.0395(14) 0.0340(15) -0.0017(12) 0.0055(12) -0.0058(11)
    N4 0.0499(16) 0.0430(16) 0.0338(15) 0.0029(12) 0.0010(12) -0.0015(12)
    N5 0.0501(16) 0.0365(14) 0.0297(15) -0.0007(11) 0.0018(12) -0.0017(11)
    N6 0.0547(17) 0.0359(14) 0.0313(15) 0.0005(12) 0.0023(12) -0.0033(11)
    O1 0.0467(12) 0.0415(12) 0.0370(13) 0.0015(9) 0.0051(10) -0.0085(10)
    O2 0.0580(13) 0.0369(12) 0.0291(12) 0.0029(10) 0.0052(10) -0.0041(9)
    O39 0.203(5) 0.130(4) 0.168(5) -0.012(4) 0.056(4) -0.046(3)
    C39 0.120(5) 0.086(4) 0.173(7) 0.009(4) 0.054(4) -0.013(4)
    C40 0.288(16) 0.233(14) 0.54(3) 0.011(11) -0.218(17) 0.054(16)
    O40 0.248(9) 0.326(11) 0.263(10) -0.029(7) 0.013(7) -0.119(8)
    O3 0.135(5) 0.431(12) 0.269(9) 0.069(6) 0.003(5) 0.133(9)
    O4 0.156(5) 0.140(4) 0.245(7) -0.034(3) 0.060(5) -0.033(4)
    O5 0.145(5) 0.209(6) 0.206(7) -0.063(4) -0.034(4) 0.095(5)
    N7 0.088(4) 0.115(5) 0.188(8) -0.012(3) 0.000(5) 0.069(5)
_geom_special_details
;
All e.s.d.'s (except the e.s.d. in the dihedral angle between two l.s. planes)
are estimated using the full covariance matrix. The cell e.s.d.'s are taken
into account individually in the estimation of e.s.d.'s in distances, angles
and torsion angles; correlations between e.s.d.'s in cell parameters are only
used when they are defined by crystal symmetry. An approximate (isotropic)
treatment of cell e.s.d.'s is used for estimating e.s.d.'s involving l.s.
planes.
;
loop_
    _geom_bond_atom_site_label_1
    _geom_bond_atom_site_label_2
    _geom_bond_site_symmetry_2
    _geom_bond_distance
    _geom_bond_publ_flag
    Co1 N2 . 1.853(3) yes
    Co1 N5 . 1.859(3) yes
    Co1 O2 . 1.899(2) yes
    Co1 N4 . 1.909(3) yes
    Co1 O1 . 1.915(2) yes
    Co1 N1 . 1.921(3) yes
    Cl1 C17 . 1.752(3) ?
    C1 N1 . 1.336(4) ?
    C1 C2 . 1.378(5) ?
    C1 H1A . 0.9300 ?
    Cl2 C36 . 1.737(3) ?
    C2 C3 . 1.347(6) ?
    C2 H2A . 0.9300 ?
    C3 C4 . 1.400(6) ?
    C3 H3A . 0.9300 ?
    C4 C5 . 1.371(5) ?
    C4 H4A . 0.9300 ?
    C5 N1 . 1.357(4) ?
    C5 C6 . 1.481(4) ?
    C6 N2 . 1.304(4) ?
    C6 C7 . 1.469(4) ?
    C7 C8 . 1.381(5) ?
    C7 C12 . 1.390(5) ?
    C8 C9 . 1.394(6) ?
    C8 H8A . 0.9300 ?
    C9 C10 . 1.382(7) ?
    C9 H9A . 0.9300 ?
    C10 C11 . 1.353(7) ?
    C10 H10A . 0.9300 ?
    C11 C12 . 1.378(5) ?
    C11 H11A . 0.9300 ?
    C12 H12A . 0.9300 ?
    C13 O1 . 1.299(3) ?
    C13 N3 . 1.320(4) ?
    C13 C14 . 1.478(4) ?
    C14 C19 . 1.395(5) ?
    C14 C15 . 1.398(4) ?
    C15 C16 . 1.383(5) ?
    C15 H15A . 0.9300 ?
    C16 C17 . 1.371(5) ?
    C16 H16A . 0.9300 ?
    C17 C18 . 1.362(5) ?
    C18 C19 . 1.378(5) ?
    C18 H18A . 0.9300 ?
    C19 H19A . 0.9300 ?
    C20 C21 . 1.380(5) ?
    C20 C25 . 1.383(5) ?
    C20 H20A . 0.9300 ?
    C21 C22 . 1.373(6) ?
    C21 H21A . 0.9300 ?
    C22 C23 . 1.377(6) ?
    C22 H22A . 0.9300 ?
    C23 C24 . 1.371(5) ?
    C23 H23A . 0.9300 ?
    C24 C25 . 1.400(5) ?
    C24 H24A . 0.9300 ?
    C25 C26 . 1.476(4) ?
    C26 N5 . 1.306(4) ?
    C26 C27 . 1.482(4) ?
    C27 N4 . 1.367(4) ?
    C27 C28 . 1.381(5) ?
    C28 C29 . 1.387(5) ?
    C28 H28A . 0.9300 ?
    C29 C30 . 1.375(5) ?
    C29 H29A . 0.9300 ?
    C30 C31 . 1.374(5) ?
    C30 H30A . 0.9300 ?
    C31 N4 . 1.351(4) ?
    C31 H31A . 0.9300 ?
    C32 O2 . 1.310(3) ?
    C32 N6 . 1.324(4) ?
    C32 C33 . 1.476(4) ?
    C33 C34 . 1.381(4) ?
    C33 C38 . 1.398(4) ?
    C34 C35 . 1.381(5) ?
    C34 H34A . 0.9300 ?
    C35 C36 . 1.389(5) ?
    C35 H35A . 0.9300 ?
    C36 C37 . 1.382(5) ?
    C37 C38 . 1.393(4) ?
    C37 H37A . 0.9300 ?
    C38 H38A . 0.9300 ?
    N2 N3 . 1.385(3) ?
    N5 N6 . 1.386(3) ?
    O39 C39 . 1.387(7) ?
    O39 H39D . 0.8200 ?
    C39 H39A . 0.9600 ?
    C39 H39B . 0.9600 ?
    C39 H39C . 0.9600 ?
    C40 O40 . 1.523(12) ?
    C40 H40A . 0.9600 ?
    C40 H40B . 0.9600 ?
    C40 H40C . 0.9600 ?
    O40 H40D . 0.8500 ?
    O3 N7 . 1.249(7) ?
    O4 N7 . 1.256(8) ?
    O5 N7 . 1.243(8) ?
loop_
    _geom_angle_atom_site_label_1
    _geom_angle_atom_site_label_2
    _geom_angle_atom_site_label_3
    _geom_angle_site_symmetry_1
    _geom_angle_site_symmetry_3
    _geom_angle
    _geom_angle_publ_flag
    N2 Co1 N5 . . 176.99(11) ?
    N2 Co1 O2 . . 94.25(11) ?
    N5 Co1 O2 . . 82.78(10) ?
    N2 Co1 N4 . . 99.48(11) ?
    N5 Co1 N4 . . 83.51(11) ?
    O2 Co1 N4 . . 166.22(10) ?
    N2 Co1 O1 . . 81.85(10) ?
    N5 Co1 O1 . . 98.64(10) ?
    O2 Co1 O1 . . 91.84(9) ?
    N4 Co1 O1 . . 88.96(10) ?
    N2 Co1 N1 . . 83.59(11) ?
    N5 Co1 N1 . . 95.86(11) ?
    O2 Co1 N1 . . 88.29(10) ?
    N4 Co1 N1 . . 94.38(11) ?
    O1 Co1 N1 . . 165.41(10) ?
    N1 C1 C2 . . 121.3(3) ?
    N1 C1 H1A . . 119.4 ?
    C2 C1 H1A . . 119.4 ?
    C3 C2 C1 . . 119.6(4) ?
    C3 C2 H2A . . 120.2 ?
    C1 C2 H2A . . 120.2 ?
    C2 C3 C4 . . 119.8(4) ?
    C2 C3 H3A . . 120.1 ?
    C4 C3 H3A . . 120.1 ?
    C5 C4 C3 . . 118.6(4) ?
    C5 C4 H4A . . 120.7 ?
    C3 C4 H4A . . 120.7 ?
    N1 C5 C4 . . 120.9(3) ?
    N1 C5 C6 . . 114.8(3) ?
    C4 C5 C6 . . 124.3(3) ?
    N2 C6 C7 . . 125.0(3) ?
    N2 C6 C5 . . 110.9(3) ?
    C7 C6 C5 . . 124.0(3) ?
    C8 C7 C12 . . 119.3(3) ?
    C8 C7 C6 . . 119.2(3) ?
    C12 C7 C6 . . 121.5(3) ?
    C7 C8 C9 . . 119.7(4) ?
    C7 C8 H8A . . 120.1 ?
    C9 C8 H8A . . 120.1 ?
    C10 C9 C8 . . 119.9(5) ?
    C10 C9 H9A . . 120.1 ?
    C8 C9 H9A . . 120.1 ?
    C11 C10 C9 . . 120.2(4) ?
    C11 C10 H10A . . 119.9 ?
    C9 C10 H10A . . 119.9 ?
    C10 C11 C12 . . 120.7(4) ?
    C10 C11 H11A . . 119.6 ?
    C12 C11 H11A . . 119.6 ?
    C11 C12 C7 . . 120.1(4) ?
    C11 C12 H12A . . 119.9 ?
    C7 C12 H12A . . 119.9 ?
    O1 C13 N3 . . 124.2(3) ?
    O1 C13 C14 . . 118.4(3) ?
    N3 C13 C14 . . 117.4(3) ?
    C19 C14 C15 . . 118.4(3) ?
    C19 C14 C13 . . 120.9(3) ?
    C15 C14 C13 . . 120.6(3) ?
    C16 C15 C14 . . 121.0(3) ?
    C16 C15 H15A . . 119.5 ?
    C14 C15 H15A . . 119.5 ?
    C17 C16 C15 . . 118.7(3) ?
    C17 C16 H16A . . 120.6 ?
    C15 C16 H16A . . 120.6 ?
    C18 C17 C16 . . 121.6(3) ?
    C18 C17 Cl1 . . 120.5(3) ?
    C16 C17 Cl1 . . 117.9(3) ?
    C17 C18 C19 . . 120.2(3) ?
    C17 C18 H18A . . 119.9 ?
    C19 C18 H18A . . 119.9 ?
    C18 C19 C14 . . 120.0(3) ?
    C18 C19 H19A . . 120.0 ?
    C14 C19 H19A . . 120.0 ?
    C21 C20 C25 . . 120.2(3) ?
    C21 C20 H20A . . 119.9 ?
    C25 C20 H20A . . 119.9 ?
    C22 C21 C20 . . 120.3(4) ?
    C22 C21 H21A . . 119.9 ?
    C20 C21 H21A . . 119.9 ?
    C21 C22 C23 . . 120.5(4) ?
    C21 C22 H22A . . 119.8 ?
    C23 C22 H22A . . 119.8 ?
    C24 C23 C22 . . 119.5(4) ?
    C24 C23 H23A . . 120.2 ?
    C22 C23 H23A . . 120.2 ?
    C23 C24 C25 . . 120.9(4) ?
    C23 C24 H24A . . 119.5 ?
    C25 C24 H24A . . 119.5 ?
    C20 C25 C24 . . 118.6(3) ?
    C20 C25 C26 . . 122.2(3) ?
    C24 C25 C26 . . 119.1(3) ?
    N5 C26 C25 . . 125.5(3) ?
    N5 C26 C27 . . 111.0(3) ?
    C25 C26 C27 . . 123.5(3) ?
    N4 C27 C28 . . 120.1(3) ?
    N4 C27 C26 . . 113.9(3) ?
    C28 C27 C26 . . 126.0(3) ?
    C27 C28 C29 . . 119.5(3) ?
    C27 C28 H28A . . 120.3 ?
    C29 C28 H28A . . 120.3 ?
    C30 C29 C28 . . 119.9(3) ?
    C30 C29 H29A . . 120.0 ?
    C28 C29 H29A . . 120.0 ?
    C31 C30 C29 . . 119.0(3) ?
    C31 C30 H30A . . 120.5 ?
    C29 C30 H30A . . 120.5 ?
    N4 C31 C30 . . 121.5(3) ?
    N4 C31 H31A . . 119.2 ?
    C30 C31 H31A . . 119.2 ?
    O2 C32 N6 . . 124.4(3) ?
    O2 C32 C33 . . 116.3(3) ?
    N6 C32 C33 . . 119.3(3) ?
    C34 C33 C38 . . 118.9(3) ?
    C34 C33 C32 . . 119.8(3) ?
    C38 C33 C32 . . 121.4(3) ?
    C35 C34 C33 . . 121.0(3) ?
    C35 C34 H34A . . 119.5 ?
    C33 C34 H34A . . 119.5 ?
    C34 C35 C36 . . 119.4(3) ?
    C34 C35 H35A . . 120.3 ?
    C36 C35 H35A . . 120.3 ?
    C37 C36 C35 . . 121.1(3) ?
    C37 C36 Cl2 . . 118.7(3) ?
    C35 C36 Cl2 . . 120.2(3) ?
    C36 C37 C38 . . 118.6(3) ?
    C36 C37 H37A . . 120.7 ?
    C38 C37 H37A . . 120.7 ?
    C37 C38 C33 . . 121.0(3) ?
    C37 C38 H38A . . 119.5 ?
    C33 C38 H38A . . 119.5 ?
    C1 N1 C5 . . 119.8(3) ?
    C1 N1 Co1 . . 128.4(2) ?
    C5 N1 Co1 . . 111.7(2) ?
    C6 N2 N3 . . 123.9(2) ?
    C6 N2 Co1 . . 118.4(2) ?
    N3 N2 Co1 . . 117.31(19) ?
    C13 N3 N2 . . 107.0(2) ?
    C31 N4 C27 . . 120.0(3) ?
    C31 N4 Co1 . . 126.9(2) ?
    C27 N4 Co1 . . 112.5(2) ?
    C26 N5 N6 . . 124.6(3) ?
    C26 N5 Co1 . . 118.5(2) ?
    N6 N5 Co1 . . 116.38(19) ?
    C32 N6 N5 . . 107.2(2) ?
    C13 O1 Co1 . . 109.54(19) ?
    C32 O2 Co1 . . 108.96(18) ?
    C39 O39 H39D . . 109.5 ?
    O39 C39 H39A . . 109.5 ?
    O39 C39 H39B . . 109.5 ?
    H39A C39 H39B . . 109.5 ?
    O39 C39 H39C . . 109.5 ?
    H39A C39 H39C . . 109.5 ?
    H39B C39 H39C . . 109.5 ?
    O40 C40 H40A . . 109.5 ?
    O40 C40 H40B . . 109.5 ?
    H40A C40 H40B . . 109.5 ?
    O40 C40 H40C . . 109.5 ?
    H40A C40 H40C . . 109.5 ?
    H40B C40 H40C . . 109.5 ?
    C40 O40 H40D . . 108.1 ?
    O5 N7 O3 . . 113.6(9) ?
    O5 N7 O4 . . 130.0(8) ?
    O3 N7 O4 . . 116.4(9) ?
loop_
    _geom_hbond_atom_site_label_D
    _geom_hbond_atom_site_label_H
    _geom_hbond_atom_site_label_A
    _geom_hbond_site_symmetry_A
    _geom_hbond_distance_DH
    _geom_hbond_distance_HA
    _geom_hbond_distance_DA
    _geom_hbond_angle_DHA
    O39 H39D O3 . 0.82 1.94 2.747(11) 167.4
    O40 H40D O3 . 0.85 2.16 2.873(12) 141.6
    O40 H40D O5 . 0.85 2.20 2.963(12) 149.8
data_global
_journal_date_recd_electronic     2010-08-03
_journal_date_accepted     2010-08-11
_journal_name_full     'Acta Crystallographica, Section E'
_journal_year     2010
_journal_volume     66
_journal_issue      9
_journal_page_first     m1121
_journal_page_last     m1121
_journal_paper_category     QM
_journal_coeditor_code     SI2285
_publ_contact_author_name     'Dayu Wu'
_publ_contact_author_address
;
Anhui Key Laboratory of Functional Coordination Compounds
School of Chemistry and Chemical Engineering
Anqing Teachers College
Anqing
246011 Anhui
People's Republic of China
;
_publ_contact_author_email     wudayu_nju@yahoo.com.cn
_publ_contact_author_fax     '086(556)5501760'
_publ_contact_author_phone     '086(556)5501760'
_publ_section_title
;\
Bis{4-chloro-<i>N</i>'-[phenyl(2-pyridyl)methylidene]benzohydrazidato-\
\k^2^<i>N</i>',<i>O</i>}cobalt(III) nitrate methanol disolvate
;
loop_
    _publ_author_name
    _publ_author_address
    'Genhua Wu'
;
Anhui Key Laboratory of Functional Coordination Compounds
School of Chemistry and Chemical Engineering
Anqing Teachers College
Anqing
246011 Anhui
People's Republic of China
;
    'Hui Ye'
;
Anhui Key Laboratory of Functional Coordination Compounds
School of Chemistry and Chemical Engineering
Anqing Teachers College
Anqing
246011 Anhui
People's Republic of China
;
    'Dayu Wu'
;
Anhui Key Laboratory of Functional Coordination Compounds
School of Chemistry and Chemical Engineering
Anqing Teachers College
Anqing
246011 Anhui
People's Republic of China
;
