# Supplementary material for: Bis{4-chloro-N′-[phen­yl(2-pyrid­yl)methyl­idene]benzohydrazidato-κ2 N′,O}cobalt(III) nitrate methanol disolvate
Source: Acta Crystallogr Sect E Struct Rep Online. 2010 Aug 18;66(Pt 9):m1121. doi: 10.1107/S1600536810032241 (PMC3007928; doi:10.1107/S1600536810032241)
Supplement: Supplementary file 2 [file e-66-m1121-Isup2.hkl]

# 
# h,k,l, Fc-squared, Fo-squared, sigma(Fo-squared) and status flag 
# 
data_I
_shelx_title ' TT in P2(1)/c' 
_shelx_refln_list_code          4 
_shelx_F_calc_maximum      424.90 
_exptl_crystal_F_000      1760.00 
_reflns_d_resolution_high  0.8409 
 
loop_ 
 _symmetry_equiv_pos_as_xyz 
 'x, y, z' 
 '-x+1, y+3/2, -z+5/2' 
 '-x, -y, -z' 
 'x-1, -y-3/2, z-5/2' 
 
_cell_length_a    12.9143 
_cell_length_b    17.4233 
_cell_length_c    17.4514 
_cell_angle_alpha  90.000 
_cell_angle_beta   93.031 
_cell_angle_gamma  90.000 
 
_shelx_F_squared_multiplier     1.000 
 
loop_ 
 _refln_index_h 
 _refln_index_k 
 _refln_index_l 
 _refln_F_squared_calc 
 _refln_F_squared_meas 
 _refln_F_squared_sigma 
 _refln_observed_status 
   2   0   0    20029.89    16124.71    217.89 o 
   3   0   0   180536.30   186303.73   2369.02 o 
   4   0   0      683.12     1182.05    131.25 o 
   5   0   0    22388.84    22212.76    299.73 o 
   6   0   0     2551.11     1973.09    100.79 o 
   7   0   0     4051.29     4271.14     82.26 o 
   8   0   0      117.09      124.40     17.79 o 
   9   0   0      489.96      482.04     42.48 o 
  10   0   0       48.19       94.21     20.82 o 
  11   0   0        7.04        3.79     17.70 o 
  12   0   0       64.60       66.83     26.64 o 
  13   0   0        0.41        0.00     41.73 o 
  14   0   0      246.13      275.92     64.28 o 
  15   0   0       54.62       15.46     51.61 o 
   2   1   0      415.80      964.50     14.79 o 
   3   1   0    17989.54    18645.17    174.50 o 
   4   1   0    40169.30    37510.23    343.60 o 
   5   1   0     7412.49     7561.14     82.77 o 
   6   1   0    18997.16    19087.80    187.97 o 
   7   1   0       33.13       19.07      9.11 o 
   8   1   0     1712.75     1570.87     35.09 o 
   9   1   0      750.21      710.77     25.30 o 
  10   1   0      670.34      707.88     27.24 o 
  11   1   0      350.56      318.06     23.58 o 
  12   1   0       21.78        0.00     24.31 o 
  13   1   0       71.03       86.76     34.82 o 
  14   1   0       17.20        0.00     38.85 o 
  15   1   0      195.50      210.97     31.72 o 
   0   2   0     3112.60     2495.36     37.27 o 
   1   2   0     1233.63     1225.40     18.73 o 
   2   2   0     1720.68     1161.05     16.51 o 
   3   2   0      616.62      407.08     12.19 o 
   4   2   0      211.76      195.19     10.03 o 
   5   2   0       61.51       64.66      8.47 o 
   6   2   0     2784.25     2930.19     53.44 o 
   7   2   0     2910.44     3152.70     48.11 o 
   8   2   0       47.36       50.14     11.53 o 
   9   2   0     3806.43     3963.13     60.74 o 
  10   2   0     2033.71     2256.33     48.86 o 
  11   2   0       69.69       66.29     16.63 o 
  12   2   0      205.98      281.74     25.07 o 
  13   2   0        0.24        0.96     19.91 o 
  14   2   0       70.15       32.25     36.80 o 
  15   2   0       10.86       21.51     27.77 o 
   1   3   0    15214.46    16568.88    136.55 o 
   2   3   0     8947.71     7926.78     63.32 o 
   3   3   0     1686.14     1455.01     17.34 o 
   4   3   0     3221.52     3201.19     41.30 o 
   5   3   0     2682.79     2777.92     40.00 o 
   6   3   0      653.48      597.53     20.07 o 
   7   3   0     1113.48     1218.70     28.45 o 
   8   3   0     1717.47     1704.24     35.72 o 
   9   3   0       87.95       69.95     12.69 o 
  10   3   0       21.36       24.43     12.88 o 
  11   3   0        1.47        0.00     12.01 o 
  12   3   0       84.65       62.79     22.61 o 
  13   3   0       73.88       73.01     24.99 o 
  14   3   0       11.01        6.70     24.11 o 
  15   3   0        3.16        0.00     71.08 o 
   0   4   0     3760.41     3963.70     51.09 o 
   1   4   0    12028.68    11683.64    112.51 o 
   2   4   0    21785.03    20948.23    157.76 o 
   3   4   0      377.54      331.41      8.76 o 
   4   4   0      803.62      776.39     17.19 o 
   5   4   0     2548.90     2611.42     38.86 o 
   6   4   0     1163.45     1226.30     27.40 o 
   7   4   0       30.27       14.98      8.67 o 
   8   4   0      741.39      680.69     25.27 o 
   9   4   0      371.29      397.15     21.04 o 
  10   4   0      729.21      729.08     28.32 o 
  11   4   0      112.08      134.31     24.08 o 
  12   4   0       38.30       42.07     22.78 o 
  13   4   0        4.86       14.84     22.64 o 
  14   4   0       20.90       11.31     23.95 o 
  15   4   0       58.72       69.76     65.39 o 
   1   5   0      115.87      131.95      7.17 o 
   2   5   0      357.37      322.84     10.60 o 
   3   5   0     8017.74     7600.63     73.35 o 
   4   5   0      189.97      227.95      9.96 o 
   5   5   0      816.10     1039.93     19.09 o 
   6   5   0     9655.61     9657.33    106.87 o 
   7   5   0      300.54      402.77     18.71 o 
   8   5   0      939.11      959.68     27.70 o 
   9   5   0      238.05      292.98     28.83 o 
  10   5   0     1315.06     1321.86     46.33 o 
  11   5   0      406.88      390.67     36.97 o 
  12   5   0       89.76       85.87     25.87 o 
  13   5   0      420.05      474.47     37.91 o 
  14   5   0       68.58       44.62     28.40 o 
   0   6   0     3840.42     3880.08     67.35 o 
   1   6   0     4233.62     4046.86     43.58 o 
   2   6   0    21237.03    20466.18    173.15 o 
   3   6   0     2680.03     2678.76     33.20 o 
   4   6   0     8518.55     8414.82     72.47 o 
   5   6   0     3291.83     3566.46     40.76 o 
   6   6   0      807.47      704.94     29.69 o 
   7   6   0     1975.94     2046.65     38.39 o 
   8   6   0      380.21      517.71     22.67 o 
   9   6   0     1431.72     1187.81     41.66 o 
  10   6   0       52.74       72.99     21.05 o 
  11   6   0      630.46      551.29     37.23 o 
  12   6   0       44.07       91.02     25.21 o 
  13   6   0      147.34      147.58     29.97 o 
  14   6   0      231.96      215.55     42.99 o 
   1   7   0     1387.71     1288.08     22.18 o 
   2   7   0      971.53     1032.03     31.77 o 
   3   7   0     4568.72     4473.19     44.72 o 
   4   7   0     4440.88     4265.28     50.82 o 
   5   7   0      156.34      183.36     13.35 o 
   6   7   0     2211.68     1955.66     28.52 o 
   7   7   0       58.44       29.24      9.19 o 
   8   7   0      906.40      990.00     34.29 o 
   9   7   0      227.03      283.79     26.22 o 
  10   7   0     2614.29     2473.66     93.96 o 
  11   7   0       95.33       89.20     24.64 o 
  12   7   0      212.62      251.03     32.24 o 
  13   7   0      142.52      182.60     31.43 o 
  14   7   0       71.97       88.65     31.47 o 
   0   8   0     6428.65     7097.03    112.21 o 
   1   8   0      679.83      565.01     18.40 o 
   2   8   0      246.95      273.33     18.50 o 
   3   8   0     6431.89     6412.43     60.67 o 
   4   8   0       99.87      116.07     10.76 o 
   5   8   0     1580.24     1575.54     26.05 o 
   6   8   0       70.10       90.40     14.79 o 
   7   8   0     1171.51     1245.47     51.73 o 
   8   8   0      468.63      451.88     26.81 o 
   9   8   0      493.56      444.92     37.07 o 
  10   8   0     1189.16     1253.82     42.63 o 
  11   8   0      598.73      562.79     34.11 o 
  12   8   0       88.86       75.90     31.58 o 
  13   8   0       29.57        3.01     29.99 o 
  14   8   0       26.73       37.34     33.57 o 
   1   9   0     1706.72     1739.15     29.26 o 
   2   9   0        4.87       13.11      7.31 o 
   3   9   0     1269.05     1015.94     22.56 o 
   4   9   0     3618.68     4424.63     47.88 o 
   5   9   0     2467.15     2821.31     65.72 o 
   6   9   0     1251.88     1190.38     36.27 o 
   7   9   0      317.57      352.35     24.15 o 
   8   9   0      274.65      297.15     24.85 o 
   9   9   0      967.33      938.17     40.81 o 
  10   9   0       36.32       27.03     18.70 o 
  11   9   0        6.73        0.00     18.10 o 
  12   9   0       22.68        0.00     25.87 o 
  13   9   0       63.47       21.43     32.08 o 
   0  10   0     8574.27     9868.44    153.52 o 
   1  10   0      565.08      466.60     19.65 o 
   2  10   0        1.46       12.08      7.45 o 
   3  10   0     2446.93     2475.47     61.28 o 
   4  10   0      277.44      298.22     16.82 o 
   5  10   0       96.52      139.29     13.58 o 
   6  10   0      812.57      796.83     37.46 o 
   7  10   0      243.36      251.33     23.41 o 
   8  10   0        6.81        1.56     15.35 o 
   9  10   0      136.30      153.06     23.58 o 
  10  10   0       14.23       10.18     25.57 o 
  11  10   0       52.70       37.33     34.19 o 
  12  10   0      109.12       57.43     38.29 o 
  13  10   0       31.28       39.79     31.47 o 
   1  11   0      458.32      431.55     20.89 o 
   2  11   0       78.34       65.41     13.84 o 
   3  11   0       86.17      114.24     11.87 o 
   4  11   0      514.84      623.89     23.56 o 
   5  11   0      226.01      183.42     16.21 o 
   6  11   0      154.29      123.70     20.14 o 
   7  11   0      214.24      181.70     31.28 o 
   8  11   0       43.66       92.08     20.98 o 
   9  11   0      114.16       97.09     21.82 o 
  10  11   0        4.00        9.91     20.53 o 
  11  11   0       11.41        9.97     28.24 o 
  12  11   0       20.37        0.00     32.79 o 
   0  12   0     3589.09     3507.33     77.51 o 
   1  12   0      115.66      134.84     13.99 o 
   2  12   0     1947.86     1655.86     33.49 o 
   3  12   0       12.21        6.84      9.57 o 
   4  12   0     4261.79     4363.16     65.50 o 
   5  12   0     1609.33     1678.69     38.76 o 
   6  12   0       19.03       21.03     16.54 o 
   7  12   0     1002.36      951.08     39.50 o 
   8  12   0      194.22      141.98     23.74 o 
   9  12   0      118.54       97.47     33.95 o 
  10  12   0       41.43        0.00     26.28 o 
  11  12   0       32.42        1.60     42.76 o 
  12  12   0       44.79        0.00     32.93 o 
   1  13   0     3932.86     4476.73     70.99 o 
   2  13   0     2229.45     2019.52     41.74 o 
   3  13   0     1515.31     1543.16     42.78 o 
   4  13   0     3388.65     3664.68     61.24 o 
   5  13   0      184.62      138.33     22.73 o 
   6  13   0     1196.06     1072.34     52.31 o 
   7  13   0      157.53      147.05     23.65 o 
   8  13   0       24.63        3.41     19.17 o 
   9  13   0        1.52        0.00     50.21 o 
  10  13   0      435.09      410.80     47.67 o 
  11  13   0       86.03       51.63     43.97 o 
   0  14   0      560.39      482.04     85.42 o 
   1  14   0        1.01        0.00     13.74 o 
   2  14   0      286.84      202.52     21.30 o 
   3  14   0       47.46       41.91     19.67 o 
   4  14   0      394.34      387.62     31.62 o 
   5  14   0     1224.15     1233.45     57.06 o 
   6  14   0       19.03       23.43     19.86 o 
   7  14   0      208.80      233.05     27.65 o 
   8  14   0      290.14      298.22     30.86 o 
   9  14   0        7.56       45.79     32.65 o 
  10  14   0       68.09      143.25     38.31 o 
  11  14   0       75.20       50.10     36.45 o 
   1  15   0      443.98      489.71     30.10 o 
   2  15   0       95.99       92.50     26.83 o 
   3  15   0      692.05      768.90     44.27 o 
   4  15   0      107.18       76.97     22.56 o 
   5  15   0      180.66      201.88     26.96 o 
   6  15   0      117.41      105.84     24.99 o 
   7  15   0       23.12       19.74     22.09 o 
   8  15   0        0.90       16.21     22.21 o 
   9  15   0       35.88       50.40     33.32 o 
  10  15   0        0.33        8.12     32.16 o 
   0  16   0      202.09      212.02     46.95 o 
   1  16   0      883.59      870.57     74.62 o 
   2  16   0      166.77      230.91     33.32 o 
   3  16   0       26.55       43.16     27.57 o 
   4  16   0       99.60       72.80     25.04 o 
   5  16   0       36.82       19.61     22.22 o 
   6  16   0      173.05      116.50     26.34 o 
   7  16   0        3.09        0.00     25.83 o 
   8  16   0       40.59       37.51     40.80 o 
   9  16   0        1.82        6.85     33.52 o 
   1  17   0      628.14      586.57     44.44 o 
   2  17   0     1260.13     1203.98     56.71 o 
   3  17   0      149.53      175.89     31.40 o 
   4  17   0       77.72       61.70     29.06 o 
   5  17   0       63.39       72.68     25.49 o 
   6  17   0       21.80       47.92     25.09 o 
   7  17   0        0.23        0.00     30.62 o 
   8  17   0      147.21      235.79     46.98 o 
   0  18   0       18.54        0.00     35.58 o 
   1  18   0       69.68       50.56     28.53 o 
   2  18   0      268.41      316.55     38.00 o 
   3  18   0       32.93       63.77     30.01 o 
   4  18   0     1596.59     1698.08    102.94 o 
   5  18   0      296.51      307.13     40.01 o 
   6  18   0      205.25      192.28     31.44 o 
   7  18   0      601.35      632.63     59.93 o 
   1  19   0      308.13      308.27     40.25 o 
   2  19   0      619.37      769.13     52.74 o 
   3  19   0       20.13        0.00     27.53 o 
   4  19   0        2.56       21.61     28.50 o 
   5  19   0      216.23      292.87     40.86 o 
   6  19   0       68.39       72.67     32.90 o 
   0  20   0      120.16       97.25     46.20 o 
   1  20   0       10.87       20.61     28.38 o 
   2  20   0       98.57       78.11     34.05 o 
   3  20   0      233.40      192.21     37.80 o 
   4  20   0       81.26       55.54     43.04 o 
 -15   1   1       17.72       20.67     33.02 o 
 -14   1   1      282.51      331.30     48.13 o 
 -13   1   1        9.76        0.00     31.12 o 
 -12   1   1      130.06      135.22     32.29 o 
 -11   1   1       36.43       62.68     20.20 o 
 -10   1   1      338.90      317.72     21.05 o 
  -9   1   1       22.89       34.91     14.60 o 
  -8   1   1      108.29       98.94     12.50 o 
  -7   1   1       76.65       88.46     12.40 o 
  -6   1   1     6991.00     7071.24     91.19 o 
  -5   1   1        4.63       53.87     10.14 o 
  -4   1   1     3289.69     4041.66     70.11 o 
  -3   1   1     3861.59     3604.49     36.38 o 
  -2   1   1     4573.63     4373.87     45.59 o 
  -1   1   1     1584.68     1485.51     36.60 o 
   1   1   1      651.51      489.62     18.44 o 
   2   1   1     8991.22     8623.43     83.08 o 
   3   1   1    18679.46    20708.85    192.48 o 
   4   1   1     5745.67     5601.03     62.03 o 
   5   1   1     7087.84     7039.30     89.41 o 
   6   1   1      118.85      141.31     11.90 o 
   7   1   1     4946.30     4674.78     62.06 o 
   8   1   1     1211.46     1279.43     30.16 o 
   9   1   1      408.98      443.43     21.78 o 
  10   1   1      356.69      345.42     25.06 o 
  11   1   1       81.78       71.30     15.14 o 
  12   1   1        7.49        0.00     13.66 o 
  13   1   1      211.54      238.51     34.11 o 
  14   1   1      172.61      190.88     39.50 o 
  15   1   1       90.87       56.26     29.53 o 
 -15   2   1      153.68      151.12     46.85 o 
 -14   2   1        3.66       35.67     37.34 o 
 -13   2   1      301.01      380.15     65.76 o 
 -12   2   1      499.77      476.04     27.06 o 
 -11   2   1       11.95        0.00     12.03 o 
 -10   2   1      193.68      245.30     33.67 o 
  -9   2   1       30.01       16.46     10.98 o 
  -8   2   1     1533.46     1374.51     47.57 o 
  -7   2   1       99.08       62.99     10.43 o 
  -6   2   1      850.70      872.84     23.29 o 
  -5   2   1     3799.96     4140.64     52.34 o 
  -4   2   1     1007.10      894.46     19.36 o 
  -3   2   1      997.73      651.13     12.61 o 
  -2   2   1    16654.22    18746.57    173.94 o 
  -1   2   1      657.24      796.45     21.24 o 
   0   2   1    10359.01    11535.81    209.69 o 
   1   2   1    48822.56    49291.24    393.97 o 
   2   2   1     5637.61     4748.76     66.89 o 
   3   2   1    53098.42    51868.37    467.34 o 
   4   2   1    13703.72    13856.63    135.25 o 
   5   2   1     3376.16     2910.52     40.41 o 
   6   2   1    19820.99    19322.54    190.03 o 
   7   2   1      116.87      145.72     12.95 o 
   8   2   1      102.01       66.16     11.45 o 
   9   2   1      958.85      841.55     44.16 o 
  10   2   1      290.71      260.59     19.51 o 
  11   2   1      105.70       37.10     14.36 o 
  12   2   1       77.57      144.96     19.23 o 
  13   2   1      268.62      226.66     28.56 o 
  14   2   1      159.90      192.35     30.80 o 
  15   2   1       18.92        4.10     43.69 o 
 -15   3   1       10.56       13.32     26.52 o 
 -14   3   1      160.03      180.59     31.21 o 
 -13   3   1       21.67        0.00     21.18 o 
 -12   3   1      215.48      227.57     41.52 o 
 -11   3   1      236.45      247.82     21.73 o 
 -10   3   1        5.22        0.00     11.00 o 
  -9   3   1     1164.77     1218.44     51.41 o 
  -8   3   1       93.44      105.90     12.89 o 
  -7   3   1     5026.40     4445.31    103.67 o 
  -6   3   1      941.62     1093.56     25.74 o 
  -5   3   1     3334.04     3080.87     37.18 o 
  -4   3   1     5546.77     5214.28     52.74 o 
  -3   3   1     3922.68     3316.06     35.35 o 
  -2   3   1    46546.86    45841.83    411.88 o 
  -1   3   1      142.97       76.03      6.78 o 
   0   3   1     3389.70     3773.96     46.42 o 
   1   3   1     4156.82     3996.54     48.66 o 
   2   3   1      895.25     1093.60     17.34 o 
   3   3   1     5262.53     5750.38     60.70 o 
   4   3   1    18912.25    16816.36    162.31 o 
   5   3   1      154.58      211.64      9.43 o 
   6   3   1    14257.45    14913.85    151.74 o 
   7   3   1     6358.19     5722.86     81.08 o 
   8   3   1      134.44      103.18     13.36 o 
   9   3   1     2676.96     2709.65     56.60 o 
  10   3   1        0.16        0.00     11.78 o 
  11   3   1      317.92      291.06     22.17 o 
  12   3   1      803.75      813.85     38.29 o 
  13   3   1        4.18        0.00     22.10 o 
  14   3   1      169.88      176.29     29.87 o 
  15   3   1        1.82       41.36     49.19 o 
 -15   4   1      125.41      163.15     45.73 o 
 -14   4   1       71.63       62.86     28.01 o 
 -13   4   1      245.62      188.01     32.80 o 
 -12   4   1        5.72        0.00     19.51 o 
 -11   4   1      257.29      265.03     28.15 o 
 -10   4   1      534.67      475.78     24.84 o 
  -9   4   1     1488.99     1532.73     36.15 o 
  -8   4   1     4041.96     3932.38     73.52 o 
  -7   4   1      336.99      417.55     18.35 o 
  -6   4   1     4721.14     4961.04     63.68 o 
  -5   4   1     1952.81     1856.88     40.63 o 
  -4   4   1     2373.88     2319.48     29.59 o 
  -3   4   1      220.82      257.60      8.66 o 
  -2   4   1     5555.26     4426.10     86.54 o 
  -1   4   1      111.14      237.64      9.36 o 
   0   4   1     4377.83     4169.81     45.33 o 
   1   4   1     6113.73     5652.80     59.19 o 
   2   4   1      181.52      237.91      8.96 o 
   3   4   1      591.10      705.67     13.82 o 
   4   4   1     2112.84     1682.09     23.54 o 
   5   4   1     3129.43     3557.82     66.50 o 
   6   4   1     1316.99     1167.02     20.68 o 
   7   4   1     1594.58     1736.60     34.57 o 
   8   4   1     7606.89     7902.09     96.21 o 
   9   4   1        9.19       27.53     11.28 o 
  10   4   1     2073.47     2198.74     46.27 o 
  11   4   1      136.57      147.33     19.35 o 
  12   4   1      301.20      320.26     30.63 o 
  13   4   1      469.90      516.21     38.37 o 
  14   4   1      169.84      216.37     38.06 o 
 -14   5   1      212.45      189.11     32.45 o 
 -13   5   1       41.84       41.22     24.76 o 
 -12   5   1      360.33      423.26     55.56 o 
 -11   5   1      336.95      406.76     33.63 o 
 -10   5   1       14.47       23.55     18.49 o 
  -9   5   1      101.76       86.16     19.54 o 
  -8   5   1     1119.89     1131.12     37.86 o 
  -7   5   1      349.23      420.84     19.04 o 
  -6   5   1      786.23      794.04     26.94 o 
  -5   5   1     1558.36     1609.38     36.15 o 
  -4   5   1     1786.21     1534.97     22.46 o 
  -3   5   1     1140.74     1104.81     18.60 o 
  -2   5   1      169.80      194.29      8.47 o 
  -1   5   1      161.36      146.17     11.22 o 
   0   5   1     2106.58     2016.79     24.90 o 
   1   5   1     1318.67     1494.37     23.30 o 
   2   5   1     4117.86     3930.64     46.01 o 
   3   5   1     2300.62     2223.36     27.92 o 
   4   5   1     6430.56     5987.04     59.14 o 
   5   5   1      109.32      108.85      7.86 o 
   6   5   1       53.57       43.75      6.86 o 
   7   5   1     2008.05     1691.81     42.78 o 
   8   5   1       84.87       71.04     12.34 o 
   9   5   1     1508.71     1519.98     36.58 o 
  10   5   1        0.65        0.00     12.48 o 
  11   5   1     1616.09     1379.23     61.14 o 
  12   5   1      105.72      109.57     24.81 o 
  13   5   1      741.43      785.39     59.61 o 
  14   5   1      284.45      323.54     50.86 o 
 -14   6   1        0.75        0.00     24.64 o 
 -13   6   1        2.25        0.00     23.80 o 
 -12   6   1       14.61        0.00     20.48 o 
 -11   6   1       78.37       57.49     22.99 o 
 -10   6   1       86.52       26.90     20.05 o 
  -9   6   1      380.58      407.72     42.53 o 
  -8   6   1       69.51       74.33     22.92 o 
  -7   6   1     1178.78     1129.46     28.04 o 
  -6   6   1      181.39      170.89     12.97 o 
  -5   6   1     1471.52     1201.25     21.43 o 
  -4   6   1     1049.33     1261.90     20.90 o 
  -3   6   1    11501.25    11756.45     95.70 o 
  -2   6   1       40.16       57.36      6.56 o 
  -1   6   1     1460.11     1461.72     42.97 o 
   0   6   1    13892.89    14310.61    124.05 o 
   1   6   1     1202.57     1207.66     23.85 o 
   2   6   1      954.80      892.13     19.24 o 
   3   6   1      916.69      961.36     18.24 o 
   4   6   1      319.60      385.88     12.80 o 
   5   6   1      179.54      219.57     10.41 o 
   6   6   1       44.35       50.26      7.25 o 
   7   6   1       44.76       47.95     11.38 o 
   8   6   1      180.56      174.21     14.90 o 
   9   6   1       15.44       12.28     12.01 o 
  10   6   1       52.59       66.24     20.51 o 
  11   6   1      124.88      126.53     23.49 o 
  12   6   1      235.78      196.35     30.37 o 
  13   6   1        0.55        3.20     24.22 o 
  14   6   1       43.05        0.00     28.69 o 
 -14   7   1       20.82        0.00     35.61 o 
 -13   7   1       48.98       30.25     41.34 o 
 -12   7   1      410.50      313.44     35.20 o 
 -11   7   1        6.99        0.00     21.20 o 
 -10   7   1       76.56       73.82     23.15 o 
  -9   7   1       72.49      105.64     21.03 o 
  -8   7   1      150.16      168.75     25.21 o 
  -7   7   1      383.01      428.85     23.96 o 
  -6   7   1      157.82      223.92     19.79 o 
  -5   7   1      164.10      142.42      9.87 o 
  -4   7   1      749.19     1004.88     20.62 o 
  -3   7   1       36.62       39.78      5.95 o 
  -2   7   1       27.03       44.84      7.33 o 
  -1   7   1      413.56      338.26     12.86 o 
   0   7   1      883.08      853.76     21.03 o 
   1   7   1      171.82      198.65      9.95 o 
   2   7   1      359.55      438.05     15.39 o 
   3   7   1      365.38      311.60     12.34 o 
   4   7   1      236.16      264.91     14.44 o 
   5   7   1      268.78      190.78     12.84 o 
   6   7   1      396.58      386.55     17.35 o 
   7   7   1       58.73       28.99      9.79 o 
   8   7   1       10.04        0.31      9.65 o 
   9   7   1      345.16      353.96     25.47 o 
  10   7   1       60.20       70.95     21.91 o 
  11   7   1      252.02      284.00     30.13 o 
  12   7   1      356.86      444.84     36.98 o 
  13   7   1      119.01       87.83     34.23 o 
  14   7   1      173.59      153.55     37.40 o 
 -14   8   1       52.82       68.27     34.56 o 
 -13   8   1       66.12       57.85     33.86 o 
 -12   8   1       97.41       19.39     28.88 o 
 -11   8   1       38.19       57.12     19.22 o 
 -10   8   1      309.96      301.61     40.93 o 
  -9   8   1       17.92        0.00     14.13 o 
  -8   8   1      185.14      150.22     19.44 o 
  -7   8   1        1.79        0.00     12.07 o 
  -6   8   1      463.51      418.14     19.91 o 
  -5   8   1       11.19       15.41      9.75 o 
  -4   8   1      931.66      788.08     16.36 o 
  -3   8   1      210.66      199.89     11.91 o 
  -2   8   1        4.92        0.60      6.25 o 
  -1   8   1     3738.20     3893.52     58.07 o 
   0   8   1      833.13     1101.50     23.54 o 
   1   8   1     2546.48     2493.12     34.00 o 
   2   8   1     1264.30     1477.02     38.62 o 
   3   8   1      109.44       84.95      8.68 o 
   4   8   1      115.12       99.10      9.11 o 
   5   8   1      986.38      898.73     20.29 o 
   6   8   1      494.07      527.34     19.88 o 
   7   8   1      345.95      277.94     21.43 o 
   8   8   1      152.31      242.87     21.97 o 
   9   8   1      249.06      298.81     30.31 o 
  10   8   1      206.47      234.65     24.25 o 
  11   8   1       20.78        0.00     17.05 o 
  12   8   1       19.90        0.00     26.67 o 
  13   8   1      211.92      183.19     50.58 o 
  14   8   1        2.30        0.00     58.69 o 
 -13   9   1        0.08        0.00     28.74 o 
 -12   9   1       13.25       31.97     29.53 o 
 -11   9   1      254.12      272.69     28.66 o 
 -10   9   1        8.24       23.16     17.63 o 
  -9   9   1      530.75      551.88     35.45 o 
  -8   9   1      269.27      248.74     26.18 o 
  -7   9   1      602.23      606.41     30.41 o 
  -6   9   1      997.16      895.60     27.50 o 
  -5   9   1      938.98      962.58     27.52 o 
  -4   9   1      766.88      562.06     21.98 o 
  -3   9   1     2788.92     2392.37     35.88 o 
  -2   9   1     2142.33     2086.20     32.75 o 
  -1   9   1       14.65       26.00     11.54 o 
   0   9   1     2276.18     1821.21     29.47 o 
   1   9   1     5122.73     5639.50     69.19 o 
   2   9   1     3946.14     3728.74     51.78 o 
   3   9   1      174.63      126.84     11.36 o 
   4   9   1     7389.23     7691.55     79.21 o 
   5   9   1       62.43       49.54      8.58 o 
   6   9   1     1163.61     1235.98     36.69 o 
   7   9   1      696.89      620.52     29.22 o 
   8   9   1      705.72      732.87     33.64 o 
   9   9   1      189.96      185.99     23.42 o 
  10   9   1       19.98       26.30     18.06 o 
  11   9   1      387.09      411.89     31.31 o 
  12   9   1       86.50       91.79     32.52 o 
  13   9   1       12.11       59.05     32.91 o 
 -13  10   1      112.54       88.56     36.05 o 
 -12  10   1      288.18      252.99     91.01 o 
 -11  10   1        5.71        0.00     28.17 o 
 -10  10   1      178.18      183.70     24.42 o 
  -9  10   1      238.47      244.48     25.81 o 
  -8  10   1       72.84       61.99     18.28 o 
  -7  10   1       65.90       19.67     15.89 o 
  -6  10   1      345.50      350.35     58.69 o 
  -5  10   1        8.41       13.26     11.82 o 
  -4  10   1     5408.36     5458.77     73.95 o 
  -3  10   1       41.12       53.18      9.40 o 
  -2  10   1        3.28        0.00      7.55 o 
  -1  10   1     1855.45     1810.36     34.30 o 
   0  10   1      308.36      299.70     15.98 o 
   1  10   1     1372.12     1447.42     31.03 o 
   2  10   1       48.84       18.05      9.23 o 
   3  10   1     1741.51     1459.81     31.56 o 
   4  10   1      961.53      937.94     22.61 o 
   5  10   1      759.28      714.65     28.71 o 
   6  10   1     1745.53     1790.41     74.70 o 
   7  10   1     1381.23     1396.37     42.46 o 
   8  10   1      961.16      903.53     37.18 o 
   9  10   1      394.38      400.31     47.59 o 
  10  10   1     1767.64     1704.71     73.03 o 
  11  10   1       23.83       21.91     26.74 o 
  12  10   1      151.67      156.35     37.60 o 
  13  10   1      191.57      182.68     40.50 o 
 -13  11   1       13.00        0.00     30.37 o 
 -12  11   1      268.40      308.61     44.43 o 
 -11  11   1      118.05      115.63     35.52 o 
 -10  11   1       25.91       22.33     20.17 o 
  -9  11   1       87.30       48.14     21.22 o 
  -8  11   1       10.16        0.00     16.67 o 
  -7  11   1       87.77       92.73     20.23 o 
  -6  11   1      416.00      533.32     30.00 o 
  -5  11   1       99.25       53.63     13.35 o 
  -4  11   1        2.92        0.00     10.49 o 
  -3  11   1      733.51      776.16     35.58 o 
  -2  11   1       16.19       14.11      9.49 o 
  -1  11   1       16.85       18.94     11.75 o 
   0  11   1      530.40      480.18     26.23 o 
   1  11   1      544.03      535.92     21.50 o 
   2  11   1     2796.63     3060.93     49.54 o 
   3  11   1     2418.03     2365.71     42.77 o 
   4  11   1      390.84      417.82     26.78 o 
   5  11   1     2869.09     3051.51     71.34 o 
   6  11   1      170.51      165.85     20.54 o 
   7  11   1      787.29      727.22     48.14 o 
   8  11   1     1160.07     1337.80     44.83 o 
   9  11   1      598.73      639.63     42.87 o 
  10  11   1       56.05       51.47    114.11 o 
  11  11   1      188.28      163.29     37.20 o 
  12  11   1      184.98      149.08     52.91 o 
 -12  12   1        2.61        0.00     33.57 o 
 -11  12   1       28.33        0.00     48.63 o 
 -10  12   1        3.59       30.01     21.60 o 
  -9  12   1       78.02       78.45     22.68 o 
  -8  12   1       37.19       39.15     20.48 o 
  -7  12   1      584.15      557.65     51.24 o 
  -6  12   1      562.13      537.94     32.32 o 
  -5  12   1        1.39        0.00     11.79 o 
  -4  12   1        9.26        0.00     11.60 o 
  -3  12   1        7.96        0.13     14.58 o 
  -2  12   1     1658.15     1671.69     42.81 o 
  -1  12   1        1.15        0.00     11.28 o 
   0  12   1      198.61      201.24     21.96 o 
   1  12   1      531.02      514.41     22.67 o 
   2  12   1       78.28       82.54     14.39 o 
   3  12   1     1785.68     1857.73     60.52 o 
   4  12   1      123.68      136.36     21.67 o 
   5  12   1      644.62      576.85     31.03 o 
   6  12   1        7.00        0.00     15.51 o 
   7  12   1       75.51       34.04     18.10 o 
   8  12   1       39.16       13.20     19.49 o 
   9  12   1       30.79        5.55     19.89 o 
  10  12   1       27.65        0.00     32.98 o 
  11  12   1        7.63        0.00     28.66 o 
  12  12   1       12.44        0.00     32.46 o 
 -11  13   1        1.99       20.25     37.35 o 
 -10  13   1      398.88      435.36    104.98 o 
  -9  13   1      120.38       78.78     23.11 o 
  -8  13   1      128.95      169.69     32.20 o 
  -7  13   1      266.14      205.04     26.64 o 
  -6  13   1      375.46      429.75     44.28 o 
  -5  13   1        3.67        0.00     16.30 o 
  -4  13   1      127.96      160.77     19.14 o 
  -3  13   1      100.01       90.90     24.41 o 
  -2  13   1      178.86      185.43     24.78 o 
  -1  13   1       64.64       74.82     16.39 o 
   0  13   1      192.46      209.74     20.14 o 
   1  13   1        8.56        9.14     13.24 o 
   2  13   1        0.27        0.00     12.10 o 
   3  13   1      227.00      192.64     20.58 o 
   4  13   1      533.48      602.01     26.92 o 
   5  13   1        0.25        0.00     15.09 o 
   6  13   1       35.93       59.22     21.08 o 
   7  13   1      533.99      518.98     33.05 o 
   8  13   1       52.52       48.31     20.68 o 
   9  13   1       11.03       71.42     62.97 o 
  10  13   1      212.22      241.25     40.80 o 
  11  13   1       31.48        7.98     29.50 o 
 -11  14   1        7.67        0.00     60.18 o 
 -10  14   1        0.30        0.00     31.86 o 
  -9  14   1       83.61       20.60     27.33 o 
  -8  14   1       32.00       20.94     27.78 o 
  -7  14   1        4.27        0.00     18.83 o 
  -6  14   1        3.93        0.00     17.37 o 
  -5  14   1      129.48      109.12     23.79 o 
  -4  14   1     2866.71     2775.60     56.19 o 
  -3  14   1      198.64      245.88     31.98 o 
  -2  14   1      822.08      867.01     34.59 o 
  -1  14   1     1450.34     1396.30     42.00 o 
   0  14   1        8.44        0.00     14.28 o 
   1  14   1      608.07      689.83     31.35 o 
   2  14   1      188.78      207.85     19.78 o 
   3  14   1     1220.51     1169.87     42.62 o 
   4  14   1      121.32      156.08     23.52 o 
   5  14   1      351.89      376.74     45.63 o 
   6  14   1      205.75      254.10     28.77 o 
   7  14   1      106.51       77.66     22.24 o 
   8  14   1        3.68       33.11     41.45 o 
   9  14   1       93.21       21.09     52.35 o 
  10  14   1       31.06       13.83     32.21 o 
  11  14   1        3.52        0.00     61.85 o 
 -10  15   1       65.18       91.40     39.04 o 
  -9  15   1      294.12      247.44     44.64 o 
  -8  15   1      146.63      148.49     27.54 o 
  -7  15   1      731.85      805.25     47.27 o 
  -6  15   1       63.52       79.50     23.91 o 
  -5  15   1      460.46      541.66     35.88 o 
  -4  15   1      104.95      151.83     29.50 o 
  -3  15   1     1988.46     2312.15     71.53 o 
  -2  15   1      245.40      213.95     25.00 o 
  -1  15   1     2366.95     2700.05     61.73 o 
   0  15   1     3068.42     3123.13     66.16 o 
   1  15   1      423.61      453.18     29.26 o 
   2  15   1     6339.24     6833.48    107.53 o 
   3  15   1     2443.68     2524.58     71.52 o 
   4  15   1      187.94      219.30     25.74 o 
   5  15   1      717.71      847.85     40.63 o 
   6  15   1       52.77       52.29     24.67 o 
   7  15   1       87.20       41.34     54.68 o 
   8  15   1       42.40       79.21     34.01 o 
   9  15   1       15.96       61.62     32.93 o 
  10  15   1       25.11       29.56     34.64 o 
  -9  16   1      418.17      348.42     50.66 o 
  -8  16   1      706.85      700.95    140.01 o 
  -7  16   1      119.16      121.82     32.41 o 
  -6  16   1     1459.80     1474.82     89.80 o 
  -5  16   1      169.05      167.71     26.54 o 
  -4  16   1     1680.05     1893.34     67.96 o 
  -3  16   1     2121.90     2298.32     73.91 o 
  -2  16   1      536.84      658.01     65.25 o 
  -1  16   1     1789.88     2185.09     67.87 o 
   0  16   1      945.39      924.26     39.24 o 
   1  16   1      363.52      438.90     30.08 o 
   2  16   1     1812.90     1791.59     85.62 o 
   3  16   1        2.97       13.62     24.19 o 
   4  16   1        0.81        7.09     18.86 o 
   5  16   1      459.55      480.42     35.56 o 
   6  16   1      417.00      408.43     34.40 o 
   7  16   1       66.24       41.97     32.36 o 
   8  16   1     1190.12     1227.96     87.19 o 
   9  16   1      212.30      232.29     44.21 o 
  -8  17   1      190.09      261.70     36.18 o 
  -7  17   1      656.84      699.84     58.45 o 
  -6  17   1       93.23       48.86     25.13 o 
  -5  17   1      218.14      222.79     36.42 o 
  -4  17   1      501.85      426.64     75.73 o 
  -3  17   1       63.45       25.71     36.80 o 
  -2  17   1       81.86       44.75     27.78 o 
  -1  17   1        1.59       23.40     18.91 o 
   0  17   1       13.37        6.74     17.89 o 
   1  17   1       10.50       17.11     18.58 o 
   2  17   1      157.95      143.67     22.67 o 
   3  17   1       66.03       66.12     28.00 o 
   4  17   1      583.37      615.32     38.57 o 
   5  17   1      224.34      298.61     33.89 o 
   6  17   1        2.70        0.00     29.66 o 
   7  17   1      161.81      236.44     42.99 o 
   8  17   1        7.99       39.44     53.38 o 
  -7  18   1       64.65       39.16     40.72 o 
  -6  18   1        0.95        0.00     26.60 o 
  -5  18   1        1.79       12.38     28.57 o 
  -4  18   1        1.45       43.10     39.68 o 
  -3  18   1       10.52        0.00     25.73 o 
  -2  18   1      160.10      111.23     30.61 o 
  -1  18   1      117.77      145.88     79.83 o 
   0  18   1       98.76      174.54     49.84 o 
   1  18   1       16.35       10.67     25.81 o 
   2  18   1       68.42       41.42     31.67 o 
   3  18   1       57.51       58.64     28.81 o 
   4  18   1      119.56      152.79     74.43 o 
   5  18   1      162.04      267.33     43.39 o 
   6  18   1        2.22        2.70     31.61 o 
   7  18   1      225.37      234.08     46.13 o 
  -6  19   1        2.35        7.52     29.31 o 
  -5  19   1        4.05        1.34     26.55 o 
  -4  19   1       14.09       27.93     28.81 o 
  -3  19   1        0.09        0.00     64.46 o 
  -2  19   1       14.23       14.10     26.49 o 
  -1  19   1       39.80       65.11     29.91 o 
   0  19   1      171.15      216.51     36.29 o 
   1  19   1        4.36        0.00     27.34 o 
   2  19   1        1.80        0.00     26.58 o 
   3  19   1       24.30       49.56     30.17 o 
   4  19   1       56.23       42.08     30.65 o 
   5  19   1        1.96        0.00     41.36 o 
   6  19   1        5.32        0.00     38.75 o 
  -3  20   1      108.86       84.52     33.48 o 
  -2  20   1      119.57      122.94     34.12 o 
  -1  20   1       31.31       47.80     49.19 o 
   0  20   1       24.28        5.46     29.25 o 
   1  20   1       11.32        0.00     31.21 o 
   2  20   1        5.67       27.93     27.74 o 
   3  20   1      239.77      176.94     38.34 o 
 -15   0   2       36.22        0.00     56.64 o 
 -14   0   2      236.66      313.00     66.51 o 
 -13   0   2       12.38        0.00     42.11 o 
 -12   0   2      151.60      159.66     27.45 o 
 -11   0   2      218.40      166.42     27.22 o 
 -10   0   2      504.72      441.10     33.87 o 
  -9   0   2     2245.16     2175.21     62.02 o 
  -8   0   2      127.14      205.43     30.09 o 
  -7   0   2     6826.34     5977.37    226.74 o 
  -6   0   2      298.92      447.92     48.07 o 
  -5   0   2     7395.58     7151.50    206.52 o 
  -4   0   2      367.84      467.01     21.07 o 
  -3   0   2     3782.59     3591.03     45.78 o 
  -2   0   2     1608.82     1964.32     36.83 o 
  -1   0   2    10993.42    14553.08    272.38 o 
   0   0   2    20950.87    19592.35    359.39 o 
   2   0   2     7282.87     6616.17    132.28 o 
   3   0   2    46782.80    47958.12    610.79 o 
   4   0   2      996.68     1370.36     32.66 o 
   5   0   2     1619.72     1677.25     40.04 o 
   6   0   2     6983.39     7335.38    117.84 o 
   7   0   2        4.37        3.58     11.58 o 
   8   0   2        2.80        0.00     12.24 o 
   9   0   2      440.80      454.62     29.81 o 
  10   0   2      428.03      316.92     28.63 o 
  11   0   2     1565.15     1769.59     60.15 o 
  12   0   2     1050.19      922.64     46.47 o 
  13   0   2       24.12       54.59     42.11 o 
  15   0   2      118.95      157.99     41.73 o 
 -15   1   2      362.26      411.37     54.35 o 
 -14   1   2      138.14      215.68     42.94 o 
 -13   1   2      835.94      981.37     57.64 o 
 -12   1   2      163.60      193.97     24.69 o 
 -11   1   2     1410.76     1571.28     60.28 o 
 -10   1   2      920.17      950.15     31.43 o 
  -9   1   2     1690.16     1845.62     46.25 o 
  -8   1   2      945.81      897.08     26.63 o 
  -7   1   2        3.01        1.10      7.88 o 
  -6   1   2     6108.23     6110.11     73.95 o 
  -5   1   2      608.19      478.68     16.53 o 
  -4   1   2      591.92      405.98     13.91 o 
  -3   1   2     4880.97     5905.62     55.25 o 
  -2   1   2    20600.36    17679.23    182.70 o 
  -1   1   2    11119.40    11753.46    127.12 o 
   1   1   2    27466.73    31874.44    642.48 o 
   2   1   2     2130.43     1758.83     32.52 o 
   3   1   2       31.28       60.68      6.49 o 
   4   1   2       39.43       61.40      7.37 o 
   5   1   2     1310.86     1221.49     23.88 o 
   6   1   2      130.55      185.71     12.67 o 
   7   1   2     7322.63     7807.68     90.56 o 
   8   1   2      527.29      481.30     20.44 o 
   9   1   2      458.80      472.46     21.68 o 
  10   1   2     1422.60     1532.12     37.37 o 
  11   1   2       94.24      102.16     16.90 o 
  12   1   2        2.37        0.02     14.55 o 
  13   1   2       27.99       18.40     19.52 o 
  14   1   2       21.30       72.39     27.75 o 
  15   1   2       52.12       60.36     34.65 o 
 -15   2   2      165.45      169.38     32.99 o 
 -14   2   2      517.69      518.65     54.14 o 
 -13   2   2      145.58      102.72     36.29 o 
 -12   2   2      320.53      296.92     29.49 o 
 -11   2   2      795.95      770.97     32.54 o 
 -10   2   2     2712.07     2605.61     62.09 o 
  -9   2   2       29.19       30.82     11.07 o 
  -8   2   2     5202.96     5147.06     70.73 o 
  -7   2   2     3220.41     3241.17     49.75 o 
  -6   2   2      824.10      957.59     23.97 o 
  -5   2   2     1730.88     1576.32     23.62 o 
  -4   2   2     1291.43     1108.45     23.41 o 
  -3   2   2      151.95      197.37      7.87 o 
  -2   2   2     9844.17     8231.81    111.63 o 
  -1   2   2      895.70      256.77      9.73 o 
   0   2   2     7386.63     6887.73     95.84 o 
   1   2   2      265.62      698.89     18.93 o 
   2   2   2     2257.62     1247.04     36.03 o 
   3   2   2    17721.81    18843.17    177.10 o 
   4   2   2     5721.02     5098.60     57.88 o 
   5   2   2        7.25        8.26      6.72 o 
   6   2   2     9798.49     9838.33    105.77 o 
   7   2   2     3609.78     3548.75     51.50 o 
   8   2   2     1767.96     1773.25     45.00 o 
   9   2   2     2829.10     2832.64     49.35 o 
  10   2   2       37.08       13.11     12.50 o 
  11   2   2      543.15      627.10     28.22 o 
  12   2   2       64.88       55.07     16.02 o 
  13   2   2       93.16      136.46     26.37 o 
  14   2   2       68.95       62.08     28.99 o 
 -15   3   2        1.62        0.00     35.79 o 
 -14   3   2        0.21        3.24     26.08 o 
 -13   3   2        0.21       15.06     21.49 o 
 -12   3   2      146.96      219.58     41.48 o 
 -11   3   2       20.84       34.16     19.50 o 
 -10   3   2        3.56        0.00     11.65 o 
  -9   3   2       13.93       11.11     10.71 o 
  -8   3   2      177.07      190.18     15.54 o 
  -7   3   2      385.63      342.68     17.08 o 
  -6   3   2     2969.11     3052.50     45.57 o 
  -5   3   2       98.67       77.54      8.73 o 
  -4   3   2     2977.92     2921.88     34.23 o 
  -3   3   2     1776.38     1647.87     26.63 o 
  -2   3   2       27.67        6.21      5.27 o 
  -1   3   2      594.76      520.44     14.21 o 
   0   3   2     1778.57     2302.77     27.26 o 
   1   3   2      175.97      161.98     12.36 o 
   2   3   2     1857.77      941.82     26.17 o 
   3   3   2    23688.37    20186.02    176.46 o 
   4   3   2     9545.18    10491.58    107.03 o 
   5   3   2       99.20      125.57     12.32 o 
   6   3   2     6571.91     6538.57     76.94 o 
   7   3   2     3873.35     4109.69     57.31 o 
   8   3   2        0.58        0.00      8.92 o 
   9   3   2      187.20      160.79     15.75 o 
  10   3   2      140.88      154.15     17.13 o 
  11   3   2      283.20      260.76     21.20 o 
  12   3   2        0.67        9.21     13.93 o 
  13   3   2        2.84       21.42     23.24 o 
  14   3   2       26.27       12.92     27.17 o 
 -15   4   2       25.84       10.01     29.89 o 
 -14   4   2      189.74      200.09     32.40 o 
 -13   4   2       42.84       49.81     32.64 o 
 -12   4   2      233.19      293.87     31.45 o 
 -11   4   2       94.75       64.17     21.61 o 
 -10   4   2       90.26       60.83     20.46 o 
  -9   4   2      187.72      177.09     17.86 o 
  -8   4   2     1196.29     1122.31     43.99 o 
  -7   4   2      384.01      479.67     16.51 o 
  -6   4   2     1612.09     1654.36     31.67 o 
  -5   4   2     1733.16     1710.50     25.96 o 
  -4   4   2     5527.95     5264.56     54.00 o 
  -3   4   2     1622.08     1498.79     29.25 o 
  -2   4   2    12334.05    12155.88    119.67 o 
  -1   4   2     3139.35     2660.32     47.34 o 
   0   4   2        3.05       19.21      4.91 o 
   1   4   2       32.99      107.61      7.06 o 
   2   4   2      560.26      371.63     10.73 o 
   3   4   2      423.65      368.07     12.18 o 
   4   4   2     5254.18     5731.23     74.06 o 
   5   4   2    18451.24    19640.63    191.58 o 
   6   4   2       21.21        8.06      9.05 o 
   7   4   2     6620.41     6765.85     82.63 o 
   8   4   2       77.96       68.19     12.20 o 
   9   4   2     1477.74     1483.95     62.55 o 
  10   4   2      847.43      706.80     28.87 o 
  11   4   2      722.89      702.22     30.27 o 
  12   4   2      168.29      202.99     27.33 o 
  13   4   2       99.88       48.13     55.61 o 
  14   4   2       22.92       20.89     29.47 o 
 -14   5   2       12.64        9.80     25.68 o 
 -13   5   2      316.86      347.52     36.89 o 
 -12   5   2       19.82       16.62     22.23 o 
 -11   5   2       61.33       62.24     23.49 o 
 -10   5   2     2924.40     2689.42     66.35 o 
  -9   5   2      399.03      412.80     29.27 o 
  -8   5   2       88.75       90.87     17.76 o 
  -7   5   2      213.60      240.59     13.35 o 
  -6   5   2     2983.89     3029.11     61.31 o 
  -5   5   2      308.11      353.11     12.57 o 
  -4   5   2     2324.88     2065.48     45.03 o 
  -3   5   2     1362.36     1459.21     26.14 o 
  -2   5   2     2714.67     2344.38     33.93 o 
  -1   5   2      398.93      496.92     16.29 o 
   0   5   2     1668.16     2045.90     27.89 o 
   1   5   2        6.75       16.00      6.43 o 
   2   5   2      297.52      221.51     13.85 o 
   3   5   2       99.73       89.10      6.97 o 
   4   5   2     1694.35     1596.32     23.87 o 
   5   5   2      239.41      174.95     19.51 o 
   6   5   2       38.92       44.02      7.27 o 
   7   5   2      682.79      744.27     23.71 o 
   8   5   2      578.22      474.59     21.04 o 
   9   5   2      330.18      312.29     20.14 o 
  10   5   2      792.76      825.39     30.22 o 
  11   5   2      302.92      251.27     28.30 o 
  12   5   2      775.42      801.32     42.90 o 
  13   5   2      263.28      292.94     38.48 o 
  14   5   2       38.85       68.32     32.04 o 
 -14   6   2       25.05       29.55     28.22 o 
 -13   6   2        3.81        0.00     38.75 o 
 -12   6   2        3.06        0.00     21.70 o 
 -11   6   2       91.05       78.06     34.82 o 
 -10   6   2      265.72      262.62     67.52 o 
  -9   6   2     1747.25     1690.32     50.86 o 
  -8   6   2     1752.95     1755.43     48.98 o 
  -7   6   2     2114.16     1969.52     39.70 o 
  -6   6   2        0.19        0.00      7.20 o 
  -5   6   2    18596.46    18306.38    182.34 o 
  -4   6   2     4391.51     4491.80     57.66 o 
  -3   6   2     8898.99     8439.87     92.00 o 
  -2   6   2       34.20       40.25      7.76 o 
  -1   6   2     2134.88     1897.09     34.04 o 
   0   6   2     4221.07     4067.02     56.48 o 
   1   6   2    10084.05     9050.44     92.77 o 
   2   6   2     1353.98     1334.82     23.78 o 
   3   6   2     1584.88     1444.94     30.53 o 
   4   6   2     2524.43     2642.09     38.18 o 
   5   6   2       19.93       11.26      6.09 o 
   6   6   2      220.96      248.55     11.77 o 
   7   6   2       22.42        9.43      8.69 o 
   8   6   2      706.02      715.09     25.41 o 
   9   6   2       66.86       56.91     13.54 o 
  10   6   2       54.20       62.50     20.44 o 
  11   6   2      734.59      840.19     40.80 o 
  12   6   2       59.50       88.82     29.22 o 
  13   6   2      297.78      272.67     62.79 o 
  14   6   2      134.22      195.85     70.61 o 
 -14   7   2        7.37       25.07     29.76 o 
 -13   7   2      214.82      275.67     36.00 o 
 -12   7   2        8.91        0.00     22.00 o 
 -11   7   2      593.00      619.82     47.07 o 
 -10   7   2      671.80      607.19     43.57 o 
  -9   7   2     1606.46     1526.98     49.53 o 
  -8   7   2     1013.54     1027.32     46.70 o 
  -7   7   2     2539.48     2572.77     45.40 o 
  -6   7   2        5.99       51.74     10.32 o 
  -5   7   2     1442.89     1241.61     39.60 o 
  -4   7   2     8096.46     8243.31     93.63 o 
  -3   7   2      145.23      140.06     11.46 o 
  -2   7   2     6960.20     6680.20     77.34 o 
  -1   7   2      875.48      855.59     29.55 o 
   0   7   2      227.71      285.09     19.73 o 
   1   7   2       39.30       14.80      6.63 o 
   2   7   2     1642.44     1978.01     31.67 o 
   3   7   2     1303.23     1056.81     20.62 o 
   4   7   2     1166.22     1211.00     22.41 o 
   5   7   2     5091.30     4972.03     84.49 o 
   6   7   2     1203.17     1420.19     27.46 o 
   7   7   2     1318.95     1390.49     30.88 o 
   8   7   2      547.13      484.84     21.12 o 
   9   7   2        9.23        0.00     12.89 o 
  10   7   2     1778.49     1810.41     48.64 o 
  11   7   2       28.33        0.00     21.93 o 
  12   7   2      545.50      491.90     45.54 o 
  13   7   2       19.79        0.00     29.44 o 
  14   7   2      199.61      315.76     42.86 o 
 -14   8   2      174.49      206.21     42.01 o 
 -13   8   2       10.68        0.00     27.86 o 
 -12   8   2      400.93      345.35     43.93 o 
 -11   8   2      115.87      139.46     31.81 o 
 -10   8   2     1361.09     1266.00     44.35 o 
  -9   8   2       33.24       19.75     18.31 o 
  -8   8   2      938.83     1007.99     71.34 o 
  -7   8   2      714.79      645.27     24.66 o 
  -6   8   2      407.42      316.00     17.95 o 
  -5   8   2       10.69        2.70      8.92 o 
  -4   8   2      175.97      144.34     12.67 o 
  -3   8   2      489.01      383.08     17.31 o 
  -2   8   2     5105.67     5544.13     69.26 o 
  -1   8   2      497.02      577.42     30.38 o 
   0   8   2       98.52       77.64      9.28 o 
   1   8   2      374.96      375.75     15.21 o 
   2   8   2      108.21       67.95      9.32 o 
   3   8   2      332.64      379.79     20.15 o 
   4   8   2     1525.34     1509.42     26.37 o 
   5   8   2     1423.39     1415.98     25.94 o 
   6   8   2      809.13      679.85     19.00 o 
   7   8   2      541.58      573.56     22.02 o 
   8   8   2       44.59       35.07     15.16 o 
   9   8   2     1809.77     1632.17     46.02 o 
  10   8   2       44.14       38.78     17.60 o 
  11   8   2      693.25      689.32     48.99 o 
  12   8   2        0.75        0.00     25.23 o 
  13   8   2      384.35      320.50     77.97 o 
 -13   9   2        0.08        0.00     29.11 o 
 -12   9   2       11.58        0.00     30.96 o 
 -11   9   2      165.86      160.05     24.73 o 
 -10   9   2      548.80      549.82     63.64 o 
  -9   9   2       38.62       28.89     17.37 o 
  -8   9   2       28.27        0.00     15.35 o 
  -7   9   2        5.69        0.00     11.24 o 
  -6   9   2     1076.32     1069.93     30.15 o 
  -5   9   2       18.73       34.27     11.39 o 
  -4   9   2     2567.55     2614.94     44.88 o 
  -3   9   2      159.99      202.24     14.79 o 
  -2   9   2     5541.20     5585.77     80.58 o 
  -1   9   2       89.57       95.27     12.65 o 
   0   9   2        6.86        0.00      6.94 o 
   1   9   2      425.70      454.28     17.63 o 
   2   9   2       69.71       72.13      9.54 o 
   3   9   2       39.42       34.34     10.14 o 
   4   9   2      147.69      191.19     12.21 o 
   5   9   2       87.69      101.89     11.66 o 
   6   9   2       79.50       86.63     13.18 o 
   7   9   2        3.46        0.00     13.13 o 
   8   9   2       19.00        9.42     16.10 o 
   9   9   2      532.57      567.07     31.79 o 
  10   9   2      516.26      538.34     32.68 o 
  11   9   2      282.11      312.54     39.18 o 
  12   9   2        0.12        0.00     29.76 o 
  13   9   2       11.77        8.78     31.33 o 
 -13  10   2       12.48        0.00     32.36 o 
 -12  10   2       23.58        8.63     20.98 o 
 -11  10   2      178.54      212.93     54.68 o 
 -10  10   2       46.82       57.32     20.37 o 
  -9  10   2      504.19      408.22     30.84 o 
  -8  10   2      399.88      399.20     28.83 o 
  -7  10   2      140.90       90.58     15.68 o 
  -6  10   2     1415.05     1507.68     43.86 o 
  -5  10   2      319.18      329.26     19.81 o 
  -4  10   2       19.88        0.00     10.29 o 
  -3  10   2       80.30       99.74     12.79 o 
  -2  10   2       33.15       20.22     11.42 o 
  -1  10   2       54.81       42.54     11.70 o 
   0  10   2     1749.33     1741.27     33.83 o 
   1  10   2      750.77      815.15     23.39 o 
   2  10   2       36.45       45.10     10.42 o 
   3  10   2      657.78      684.66     22.25 o 
   4  10   2       14.76       22.32      8.70 o 
   5  10   2       83.96      103.33     11.53 o 
   6  10   2       38.08       37.38     15.49 o 
   7  10   2      344.04      387.20     46.08 o 
   8  10   2      476.10      439.13     53.66 o 
   9  10   2      122.26      155.39     22.68 o 
  10  10   2      458.77      330.60     39.43 o 
  11  10   2      219.62      186.67     36.41 o 
  12  10   2       38.94        0.00     37.82 o 
  13  10   2      224.23      152.58     39.95 o 
 -12  11   2        8.00        0.00     31.35 o 
 -11  11   2        0.65        0.00     24.49 o 
 -10  11   2      148.43      185.53     26.11 o 
  -9  11   2      186.39      175.69     30.52 o 
  -8  11   2        4.38        9.01     17.51 o 
  -7  11   2      300.16      343.08     23.14 o 
  -6  11   2     1825.44     1653.03     39.87 o 
  -5  11   2      249.61      255.23     22.30 o 
  -4  11   2       98.13       88.37     16.51 o 
  -3  11   2     3413.58     3260.01     54.02 o 
  -2  11   2      284.04      360.77     21.70 o 
  -1  11   2      210.77      220.79     17.84 o 
   0  11   2      510.65      421.61     19.40 o 
   1  11   2      269.91      269.34     16.91 o 
   2  11   2     2181.69     2249.62     41.13 o 
   3  11   2     2783.01     2773.51     46.93 o 
   4  11   2        0.78        7.10      8.97 o 
   5  11   2     1915.90     2042.69     40.50 o 
   6  11   2      229.73      207.08     22.41 o 
   7  11   2      410.62      371.38     27.46 o 
   8  11   2      349.28      347.45     27.38 o 
   9  11   2      108.20       69.39     21.40 o 
  10  11   2      487.68      477.11     44.96 o 
  11  11   2       16.17        0.00     29.14 o 
  12  11   2        6.01        0.00     30.63 o 
 -12  12   2      152.99      143.70     39.51 o 
 -11  12   2      293.23      199.10     37.82 o 
 -10  12   2        8.78        0.00     25.60 o 
  -9  12   2      134.34      163.35     27.13 o 
  -8  12   2      877.93      889.58     65.03 o 
  -7  12   2      105.67      105.19     21.76 o 
  -6  12   2        0.39        0.00     13.38 o 
  -5  12   2      143.07      172.96     18.21 o 
  -4  12   2      219.27      251.48     19.27 o 
  -3  12   2     1637.55     1437.08     39.98 o 
  -2  12   2     1131.71     1263.20     37.38 o 
  -1  12   2     2982.45     3103.42     59.41 o 
   0  12   2     3064.84     2997.48     58.04 o 
   1  12   2      732.02      681.63     24.74 o 
   2  12   2     2285.67     2513.24     45.84 o 
   3  12   2      314.47      364.33     23.10 o 
   4  12   2     4617.36     4644.57     76.98 o 
   5  12   2      252.46      277.17     19.94 o 
   6  12   2      464.34      500.15     36.34 o 
   7  12   2       16.75        0.39     16.78 o 
   8  12   2      442.36      418.11     30.81 o 
   9  12   2      632.29      610.45     37.23 o 
  10  12   2       28.88       37.95     36.89 o 
  11  12   2        4.71        0.00     27.86 o 
  12  12   2       27.94       42.94     33.84 o 
 -11  13   2      130.94      117.91     30.09 o 
 -10  13   2      204.19      160.06     28.73 o 
  -9  13   2      113.29      109.21     27.94 o 
  -8  13   2      144.92      150.41     31.16 o 
  -7  13   2        1.00        0.00     18.94 o 
  -6  13   2     1511.04     1665.43     54.50 o 
  -5  13   2       61.04       44.61     15.45 o 
  -4  13   2       10.59        0.00     13.05 o 
  -3  13   2       22.07        0.00     15.15 o 
  -2  13   2      114.29      161.30     22.74 o 
  -1  13   2       78.92       75.19     21.98 o 
   0  13   2      321.81      398.84     31.43 o 
   1  13   2     1269.94     1192.23     32.84 o 
   2  13   2      478.15      555.75     24.94 o 
   3  13   2     6116.11     6221.33     84.72 o 
   4  13   2      586.96      613.35     32.75 o 
   5  13   2     2161.52     2235.56     46.52 o 
   6  13   2     2316.24     2334.59     75.06 o 
   7  13   2       53.36       61.61     20.29 o 
   8  13   2      343.63      314.11     33.20 o 
   9  13   2       73.89      148.46     38.85 o 
  10  13   2      197.72      204.13     38.67 o 
  11  13   2       10.68       25.67     31.56 o 
 -11  14   2       11.76        0.00     22.51 o 
 -10  14   2      124.46      174.36     36.09 o 
  -9  14   2        1.29        0.00     26.83 o 
  -8  14   2      700.01      608.59     40.16 o 
  -7  14   2        8.87        0.92     19.74 o 
  -6  14   2        0.69        1.22     16.42 o 
  -5  14   2     1994.89     2127.05    113.60 o 
  -4  14   2      290.55      198.27     23.94 o 
  -3  14   2       88.46       50.31     17.56 o 
  -2  14   2      366.24      394.77     27.01 o 
  -1  14   2       10.16       11.96     14.85 o 
   0  14   2     1697.54     1913.26     49.19 o 
   1  14   2       16.07        2.86     16.70 o 
   2  14   2     1772.40     1773.25     42.12 o 
   3  14   2      627.01      775.48     36.08 o 
   4  14   2      481.23      557.02     32.87 o 
   5  14   2      848.22      868.42     38.19 o 
   6  14   2       17.91        0.00     17.93 o 
   7  14   2      402.42      535.11     34.75 o 
   8  14   2       65.26       40.21     29.14 o 
   9  14   2      361.08      349.38     43.16 o 
  10  14   2        9.34        7.04     29.08 o 
  11  14   2      330.08      325.54     97.90 o 
 -10  15   2        3.70        1.26     25.27 o 
  -9  15   2       51.62       20.15     25.47 o 
  -8  15   2        0.36       19.70     22.49 o 
  -7  15   2        0.10        0.00     21.41 o 
  -6  15   2       55.27       28.22     22.26 o 
  -5  15   2       26.22       43.62     20.00 o 
  -4  15   2     3140.02     3248.75     70.68 o 
  -3  15   2     1444.05     1625.08     68.00 o 
  -2  15   2       68.38       83.89     20.41 o 
  -1  15   2     1370.75     1366.18     44.39 o 
   0  15   2      339.27      298.44     25.64 o 
   1  15   2      141.00      106.04     34.29 o 
   2  15   2       50.97       46.90     15.38 o 
   3  15   2      375.37      422.30     49.43 o 
   4  15   2       20.16       22.30     17.63 o 
   5  15   2        6.74       17.52     19.51 o 
   6  15   2       59.60       60.25     21.69 o 
   7  15   2        3.62        0.00     25.37 o 
   8  15   2        6.71       13.22     31.22 o 
   9  15   2        0.47       28.11     32.37 o 
  10  15   2        4.97       24.62     32.89 o 
  -9  16   2        2.95       16.95     26.62 o 
  -8  16   2        6.13       32.62     25.51 o 
  -7  16   2       60.89       65.41     26.49 o 
  -6  16   2      200.80      192.61     33.23 o 
  -5  16   2       66.00       36.92     20.15 o 
  -4  16   2      310.33      352.65     37.03 o 
  -3  16   2       42.08       81.28     22.33 o 
  -2  16   2        3.32       22.85     18.96 o 
  -1  16   2      781.55      805.33     37.45 o 
   0  16   2       10.66        6.68     16.89 o 
   1  16   2      103.74      170.12     22.33 o 
   2  16   2       41.67       52.22     18.39 o 
   3  16   2       19.96       10.19     19.38 o 
   4  16   2       34.94        5.04     20.14 o 
   5  16   2       12.29        0.00     23.85 o 
   6  16   2        0.48       26.28     37.54 o 
   7  16   2       67.61        5.10     42.57 o 
   8  16   2        7.01       31.83     31.19 o 
   9  16   2      154.53      122.41     40.46 o 
  -8  17   2       89.79      197.41     33.15 o 
  -7  17   2        3.25       24.99     27.66 o 
  -6  17   2      256.28      288.87     39.16 o 
  -5  17   2       15.93       18.63     28.88 o 
  -4  17   2      113.68      101.87     23.21 o 
  -3  17   2       18.46       16.67     19.90 o 
  -2  17   2     1036.01      993.29     76.95 o 
  -1  17   2       65.65       52.32     21.26 o 
   0  17   2       16.50       10.40     18.65 o 
   1  17   2       35.55       12.45     17.41 o 
   2  17   2       12.27        3.61     17.74 o 
   3  17   2      154.43      182.30     31.14 o 
   4  17   2       31.82        0.00     31.02 o 
   5  17   2       27.41        3.09     31.61 o 
   6  17   2       21.85        0.00     28.04 o 
   7  17   2        8.40        8.91     38.01 o 
   8  17   2       49.90       54.31     35.64 o 
  -7  18   2      333.13      413.07    109.74 o 
  -6  18   2        0.76       15.83     28.25 o 
  -5  18   2      158.75      243.02     36.85 o 
  -4  18   2       64.69       56.26     32.04 o 
  -3  18   2      568.85      683.36     38.91 o 
  -2  18   2       30.86       17.09     21.54 o 
  -1  18   2      807.84      870.79     41.24 o 
   0  18   2      329.40      441.00     32.49 o 
   1  18   2       23.49        7.42     20.02 o 
   2  18   2       99.27      114.06     23.27 o 
   3  18   2        5.82       14.36     25.24 o 
   4  18   2       84.29      101.91     51.98 o 
   5  18   2      151.84      199.91     55.15 o 
   6  18   2      278.89      267.64     45.70 o 
   7  18   2        0.92        0.00     31.38 o 
  -6  19   2       85.76      111.73     34.00 o 
  -5  19   2       20.69       56.58     31.21 o 
  -4  19   2      265.68      349.68     42.53 o 
  -3  19   2        8.02       41.09     29.56 o 
  -2  19   2      343.97      465.63     79.18 o 
  -1  19   2        6.09        0.00     22.30 o 
   0  19   2      122.35      117.51     24.58 o 
   1  19   2       32.35       47.99     23.12 o 
   2  19   2       12.33        2.37     26.12 o 
   3  19   2      198.15      254.16     39.24 o 
   4  19   2       42.09       43.22     45.27 o 
   5  19   2      586.11      673.69     82.16 o 
  -3  20   2      246.15      269.29     41.43 o 
  -2  20   2       19.50       17.46     28.93 o 
  -1  20   2      307.11      353.93     42.69 o 
   0  20   2       96.41      124.79     33.92 o 
   1  20   2        9.87       27.15     28.11 o 
   2  20   2      112.82      127.45     33.52 o 
   3  20   2       67.15       80.77     32.76 o 
 -15   1   3       54.20      116.53     59.43 o 
 -14   1   3       37.58       49.10     36.77 o 
 -13   1   3       62.04       98.94     47.04 o 
 -12   1   3       97.08      116.05     23.30 o 
 -11   1   3      460.15      530.49     30.58 o 
 -10   1   3      954.13      870.10     31.10 o 
  -9   1   3       74.84       54.63     12.81 o 
  -8   1   3      207.40      215.17     19.95 o 
  -7   1   3      407.11      434.76     19.13 o 
  -6   1   3      191.52      225.52     11.00 o 
  -5   1   3     1185.67     1521.17     28.55 o 
  -4   1   3      148.90      140.33      8.85 o 
  -3   1   3     2461.66     2489.57     29.32 o 
  -2   1   3    10428.94     9028.89    102.99 o 
  -1   1   3    10625.07    12097.98    164.44 o 
   0   1   3     3830.00     3645.63    107.13 o 
   1   1   3     6617.28     5343.24     80.02 o 
   2   1   3    20249.23    18132.47    325.49 o 
   3   1   3    11846.72    10983.69    200.80 o 
   4   1   3     9459.99     9141.52     93.09 o 
   5   1   3      634.83      597.39     18.63 o 
   6   1   3     1119.06     1155.07     32.86 o 
   7   1   3      288.23      312.12     15.99 o 
   8   1   3      373.49      389.88     28.72 o 
   9   1   3      604.89      583.92     24.19 o 
  10   1   3      487.53      500.49     30.85 o 
  11   1   3      782.16      810.07     30.09 o 
  12   1   3        1.08        0.00     13.23 o 
  13   1   3       21.02       24.45     22.83 o 
  14   1   3        2.94       64.84     32.98 o 
  15   1   3      145.32      130.05     29.06 o 
 -15   2   3      240.26      242.99     50.28 o 
 -14   2   3        6.28        0.00     35.22 o 
 -13   2   3      458.90      576.75     52.23 o 
 -12   2   3      127.45      167.11     25.96 o 
 -11   2   3      111.68      137.81     23.98 o 
 -10   2   3       14.13        0.00     11.89 o 
  -9   2   3      747.76      748.19     27.57 o 
  -8   2   3      365.28      419.89     20.11 o 
  -7   2   3      134.59      112.75      9.16 o 
  -6   2   3     7011.28     7556.97     87.91 o 
  -5   2   3     1763.68     1956.57     27.67 o 
  -4   2   3     2992.94     2723.15     33.86 o 
  -3   2   3      369.56      558.65     17.02 o 
  -2   2   3     7967.97     7071.61     94.66 o 
  -1   2   3    10724.17    11083.75    277.04 o 
   0   2   3    66430.76    73689.20    763.71 o 
   1   2   3     9190.49     8373.44    117.99 o 
   2   2   3     5902.62     5858.01     71.26 o 
   3   2   3     4756.14     4311.28     57.33 o 
   4   2   3       38.52       46.82      8.47 o 
   5   2   3     7212.20     7301.32     87.72 o 
   6   2   3      171.39      229.90     13.14 o 
   7   2   3     1128.85      973.66     25.08 o 
   8   2   3     2516.72     2410.82     42.83 o 
   9   2   3      148.95      169.66     15.56 o 
  10   2   3      130.02      104.21     19.01 o 
  11   2   3      188.31      231.91     20.15 o 
  12   2   3      123.22      110.70     18.30 o 
  13   2   3       44.83       49.58     25.31 o 
  14   2   3      148.53      172.24     86.45 o 
 -15   3   3      171.01      173.60     34.46 o 
 -14   3   3      156.99      216.67     49.37 o 
 -13   3   3       51.17       58.98     34.14 o 
 -12   3   3      955.21      929.05     44.45 o 
 -11   3   3      361.19      345.69     30.39 o 
 -10   3   3     1208.43      987.39     76.14 o 
  -9   3   3     2760.91     2743.80     50.95 o 
  -8   3   3      369.80      361.77     21.49 o 
  -7   3   3     8404.33     8105.51     83.24 o 
  -6   3   3      650.55      664.40     21.40 o 
  -5   3   3     3497.69     3212.73     55.08 o 
  -4   3   3      371.06      469.78     12.72 o 
  -3   3   3     9608.22     9870.76    102.22 o 
  -2   3   3     6398.55     6951.88    100.52 o 
  -1   3   3    16290.97    14554.26    198.12 o 
   0   3   3     3414.41     3748.82     40.75 o 
   1   3   3   115666.65   115427.44   1029.04 o 
   2   3   3       13.55       18.66      5.15 o 
   3   3   3     1883.13     1673.01     27.23 o 
   4   3   3     6401.90     6725.58     74.05 o 
   5   3   3     2557.42     2717.66     39.77 o 
   6   3   3     8804.34     9006.20     99.11 o 
   7   3   3       15.78        0.00      8.57 o 
   8   3   3      871.66      846.16     26.11 o 
   9   3   3      142.88      152.99     15.53 o 
  10   3   3      968.06      817.21     33.17 o 
  11   3   3     1046.66     1288.79     37.62 o 
  12   3   3        4.99        0.00     20.41 o 
  13   3   3      251.83      274.70     36.92 o 
  14   3   3      321.67      348.02     55.15 o 
 -15   4   3       41.00       64.50     31.71 o 
 -14   4   3       11.40        1.30     23.78 o 
 -13   4   3      136.01      196.88     31.53 o 
 -12   4   3       16.75       49.37     23.18 o 
 -11   4   3       11.28        0.00     18.58 o 
 -10   4   3      202.88      182.26     26.23 o 
  -9   4   3     4356.80     3996.87     79.13 o 
  -8   4   3        1.62       16.01      8.64 o 
  -7   4   3     1381.50     1195.70     24.36 o 
  -6   4   3     1642.13     1836.13     40.93 o 
  -5   4   3     2813.45     3090.75     41.74 o 
  -4   4   3     5453.17     4784.94     60.00 o 
  -3   4   3      139.12      179.77     12.08 o 
  -2   4   3    20833.76    20630.89    223.16 o 
  -1   4   3     1697.34     1870.32     30.70 o 
   0   4   3     7476.60     6829.22     69.47 o 
   1   4   3     1714.94     1798.42     44.42 o 
   2   4   3    13478.69    13364.92    115.58 o 
   3   4   3      170.30      261.76     15.74 o 
   4   4   3     7026.86     7260.87     80.88 o 
   5   4   3    12471.15    12789.12    115.79 o 
   6   4   3      465.30      553.66     24.60 o 
   7   4   3    12080.07    11997.64    129.75 o 
   8   4   3      405.46      415.39     19.86 o 
   9   4   3     2298.41     2214.69     54.71 o 
  10   4   3     1820.62     1758.56     41.75 o 
  11   4   3      425.92      447.75     25.76 o 
  12   4   3      457.72      483.83    102.19 o 
  13   4   3        9.78       11.14     25.76 o 
  14   4   3      603.51      539.55     64.46 o 
 -14   5   3        9.00       10.20     36.61 o 
 -13   5   3       20.61        0.00     22.40 o 
 -12   5   3       13.46        0.00     21.10 o 
 -11   5   3      140.33      131.61     40.38 o 
 -10   5   3      189.34      243.54     26.53 o 
  -9   5   3     1065.03     1075.74     42.24 o 
  -8   5   3     1155.41     1323.49     33.46 o 
  -7   5   3        2.29        0.00     10.54 o 
  -6   5   3      102.90      113.82     13.38 o 
  -5   5   3       51.46       45.37      9.87 o 
  -4   5   3      852.39      863.94     24.99 o 
  -3   5   3      264.61      260.11     12.61 o 
  -2   5   3      700.95      766.29     24.77 o 
  -1   5   3       56.26       55.60      8.19 o 
   0   5   3     1266.40     1324.33     25.75 o 
   1   5   3     2163.49     3029.76     60.34 o 
   2   5   3    11082.38     9840.46    102.80 o 
   3   5   3     1536.25     1855.78     25.81 o 
   4   5   3      355.93      447.83     13.94 o 
   5   5   3      902.45      929.19     19.22 o 
   6   5   3        8.44       10.77      7.17 o 
   7   5   3      587.53      641.49     22.66 o 
   8   5   3     2519.36     2620.77     70.11 o 
   9   5   3      454.85      550.20     24.81 o 
  10   5   3     2211.96     2136.11     60.64 o 
  11   5   3     1163.27     1276.38     43.24 o 
  12   5   3      155.99      101.54     29.38 o 
  13   5   3      711.01      739.26     51.23 o 
  14   5   3        0.34       47.28     29.54 o 
 -14   6   3        1.67        0.00     33.80 o 
 -13   6   3        7.07        0.00     23.91 o 
 -12   6   3       10.16        0.00     22.09 o 
 -11   6   3       74.65       10.76     25.48 o 
 -10   6   3       12.82       18.35     19.62 o 
  -9   6   3        1.12        3.00     17.09 o 
  -8   6   3      298.21      340.78     21.59 o 
  -7   6   3      346.45      382.33     23.91 o 
  -6   6   3      202.69      211.01     15.41 o 
  -5   6   3      597.70      632.84     27.03 o 
  -4   6   3     1043.84     1105.13     30.10 o 
  -3   6   3      879.66     1158.26     32.78 o 
  -2   6   3      309.75      246.86     14.17 o 
  -1   6   3      438.38      499.72     29.65 o 
   0   6   3      645.66      515.28     17.68 o 
   1   6   3      888.44      650.83     16.70 o 
   2   6   3      235.49      328.44     13.20 o 
   3   6   3      306.84      383.04     13.28 o 
   4   6   3     3666.84     3685.63     48.86 o 
   5   6   3     2034.71     2269.42     38.68 o 
   6   6   3      210.79      282.98     12.45 o 
   7   6   3      793.31      758.94     23.07 o 
   8   6   3       75.14       65.52     11.66 o 
   9   6   3      262.66      343.10     21.52 o 
  10   6   3       23.36       13.68     22.70 o 
  11   6   3      304.56      343.10     56.36 o 
  12   6   3       55.23       73.89     30.34 o 
  13   6   3       15.65        0.00     27.34 o 
  14   6   3      101.40      149.97     36.12 o 
 -14   7   3       46.63       84.48     32.91 o 
 -13   7   3      227.10      208.70     35.81 o 
 -12   7   3      241.56      161.78     30.43 o 
 -11   7   3        0.01        0.00     21.19 o 
 -10   7   3       62.84       64.12     21.54 o 
  -9   7   3      130.03      146.15     24.00 o 
  -8   7   3       23.28        6.17     12.24 o 
  -7   7   3      102.84      146.65     14.71 o 
  -6   7   3      768.73      733.87     23.83 o 
  -5   7   3       62.77       76.78     11.17 o 
  -4   7   3     2771.68     2713.53     43.39 o 
  -3   7   3      430.29      372.17     16.62 o 
  -2   7   3     3440.90     3478.60     60.83 o 
  -1   7   3     9468.26    11078.92    132.10 o 
   0   7   3       30.68       10.32      8.12 o 
   1   7   3     4408.47     4790.69     56.97 o 
   2   7   3      276.10      303.65     17.19 o 
   3   7   3       10.04        6.22      6.43 o 
   4   7   3      990.03     1256.75     23.39 o 
   5   7   3     3893.49     3687.52     45.13 o 
   6   7   3       21.47       14.77      7.35 o 
   7   7   3     1220.10     1137.26     28.67 o 
   8   7   3       37.43       23.16     10.35 o 
   9   7   3        0.66        0.00     11.70 o 
  10   7   3        0.08        0.00     21.22 o 
  11   7   3      149.44      178.86     32.99 o 
  12   7   3        0.11        0.00     25.33 o 
  13   7   3       95.83      132.27     33.99 o 
  14   7   3        0.36        0.00     30.55 o 
 -14   8   3       63.81       57.12     30.94 o 
 -13   8   3      173.93      186.97     37.70 o 
 -12   8   3        0.43        0.00     28.12 o 
 -11   8   3       51.89       87.16     29.33 o 
 -10   8   3      354.14      294.56     30.74 o 
  -9   8   3      242.06      299.36     35.34 o 
  -8   8   3      313.17      270.25     20.79 o 
  -7   8   3      220.41      229.50     16.96 o 
  -6   8   3      288.50      219.10     24.93 o 
  -5   8   3      375.24      389.35     21.41 o 
  -4   8   3     1547.97     1624.40     33.46 o 
  -3   8   3      139.06      187.78     13.96 o 
  -2   8   3    12878.70    14430.33    169.57 o 
  -1   8   3     2600.07     2751.48     53.00 o 
   0   8   3      235.14      276.04     13.19 o 
   1   8   3    10893.67    10187.33    107.16 o 
   2   8   3       61.01       56.21     13.20 o 
   3   8   3      378.54      294.47     17.00 o 
   4   8   3       70.10       74.00      9.23 o 
   5   8   3       12.14        0.00      7.02 o 
   6   8   3      823.21      916.10     21.90 o 
   7   8   3      901.10      932.29     26.76 o 
   8   8   3        4.12        0.00     10.60 o 
   9   8   3        2.92       30.01     16.99 o 
  10   8   3       95.05       86.92     42.48 o 
  11   8   3        7.35        5.02     26.04 o 
  12   8   3      207.87      246.13     39.17 o 
  13   8   3       16.72       50.31     29.50 o 
 -13   9   3       23.45        7.24     21.46 o 
 -12   9   3      193.09      171.47     28.18 o 
 -11   9   3      176.79      209.02     26.45 o 
 -10   9   3      663.31      676.70     36.80 o 
  -9   9   3      101.16       96.94     20.46 o 
  -8   9   3      543.66      563.76     25.94 o 
  -7   9   3     2172.67     2344.34     46.10 o 
  -6   9   3     2243.72     2442.80     46.07 o 
  -5   9   3     6435.10     6093.15     80.23 o 
  -4   9   3      315.22      388.11     26.70 o 
  -3   9   3    11189.84    10844.07    136.56 o 
  -2   9   3     2544.63     2726.09     49.96 o 
  -1   9   3     2892.05     2590.19     40.12 o 
   0   9   3      476.77      506.50     17.88 o 
   1   9   3     5048.30     4649.65     66.85 o 
   2   9   3     1431.10     1509.50     29.82 o 
   3   9   3     2385.03     2260.68     38.16 o 
   4   9   3     3440.87     3432.85     45.16 o 
   5   9   3      337.31      378.29     26.39 o 
   6   9   3     1517.96     1441.42     28.40 o 
   7   9   3       27.31       16.00     13.07 o 
   8   9   3     1130.30     1017.19     36.84 o 
   9   9   3      149.78      150.31     29.14 o 
  10   9   3      233.57      210.93     37.82 o 
  11   9   3      599.81      507.38     46.03 o 
  12   9   3       71.43       65.56     30.79 o 
  13   9   3      125.15      123.00     36.67 o 
 -13  10   3      384.67      437.36     60.31 o 
 -12  10   3       31.98       11.29     22.14 o 
 -11  10   3      981.06      976.78     50.35 o 
 -10  10   3      194.99      206.44     27.22 o 
  -9  10   3     1222.67     1285.10     46.10 o 
  -8  10   3      631.74      599.41     28.18 o 
  -7  10   3       16.70        0.00     14.21 o 
  -6  10   3      708.35      662.12     26.12 o 
  -5  10   3      451.41      385.40     22.16 o 
  -4  10   3     1505.18     1466.12     34.87 o 
  -3  10   3      329.51      336.06     20.87 o 
  -2  10   3       23.86        0.00     24.52 o 
  -1  10   3       26.49       14.80     10.78 o 
   0  10   3     1875.79     1996.30     35.80 o 
   1  10   3      459.26      460.98     19.13 o 
   2  10   3     1216.53     1268.45     28.74 o 
   3  10   3     5347.80     5188.39     67.86 o 
   4  10   3      100.39      149.90     13.44 o 
   5  10   3     3057.64     3039.82     60.25 o 
   6  10   3      380.25      363.82     20.52 o 
   7  10   3     1814.14     1656.63     81.72 o 
   8  10   3      217.51      245.79     41.57 o 
   9  10   3      333.96      385.70     37.90 o 
  10  10   3     1262.65     1381.10     84.02 o 
  11  10   3      202.78      210.66     38.66 o 
  12  10   3      310.46      279.70     41.83 o 
  13  10   3        6.01        0.00     30.25 o 
 -12  11   3      397.24      382.34     41.71 o 
 -11  11   3      118.73       64.82     24.48 o 
 -10  11   3      542.23      624.41     65.19 o 
  -9  11   3       55.79       27.65     20.23 o 
  -8  11   3      215.10      212.17     21.68 o 
  -7  11   3        1.37        3.97     13.41 o 
  -6  11   3       14.18        0.00     13.93 o 
  -5  11   3       22.36       14.33     12.53 o 
  -4  11   3       31.50       14.50     11.67 o 
  -3  11   3      567.95      522.01     25.58 o 
  -2  11   3      166.53      205.73     18.75 o 
  -1  11   3      120.37       63.91     14.36 o 
   0  11   3      984.33      942.09     33.94 o 
   1  11   3      109.40       96.06     12.53 o 
   2  11   3      652.68      615.13     22.67 o 
   3  11   3      901.26     1022.32     27.89 o 
   4  11   3     1972.36     2172.48     37.27 o 
   5  11   3        3.92        0.00      9.57 o 
   6  11   3     1499.99     1612.34     44.93 o 
   7  11   3      441.17      429.33     33.79 o 
   8  11   3       78.01       51.65     19.43 o 
   9  11   3      752.11      753.51     87.38 o 
  10  11   3       96.68       97.75     33.00 o 
  11  11   3      651.19      517.39     80.02 o 
  12  11   3        7.90        0.00     32.85 o 
 -12  12   3       18.95       18.69     24.46 o 
 -11  12   3       90.54      132.12     28.16 o 
 -10  12   3      121.19      123.30     26.22 o 
  -9  12   3       46.23       49.37     22.17 o 
  -8  12   3        1.09        0.00     15.67 o 
  -7  12   3       29.59        2.79     17.45 o 
  -6  12   3     2174.35     2007.08     50.79 o 
  -5  12   3       15.52       14.43     16.83 o 
  -4  12   3     1653.19     1705.82     44.42 o 
  -3  12   3     1105.49     1024.69     34.77 o 
  -2  12   3      131.73      101.41     16.55 o 
  -1  12   3      118.43      110.13     15.76 o 
   0  12   3       36.16        9.33     11.91 o 
   1  12   3      142.71      182.05     16.32 o 
   2  12   3      339.43      414.85     22.83 o 
   3  12   3      349.31      273.64     25.09 o 
   4  12   3      140.00      156.82     18.93 o 
   5  12   3      718.80      728.28     27.64 o 
   6  12   3       42.81       22.45     18.38 o 
   7  12   3       75.82       83.79     20.72 o 
   8  12   3      166.73      159.00     37.82 o 
   9  12   3       91.23      105.00     32.06 o 
  10  12   3       65.71       44.80     32.13 o 
  11  12   3        8.07        0.00     30.16 o 
  12  12   3       11.53        0.00     32.09 o 
 -11  13   3        0.01        9.53     26.10 o 
 -10  13   3       53.50       47.31     31.71 o 
  -9  13   3       33.23       30.82     23.04 o 
  -8  13   3       38.65       43.87     23.26 o 
  -7  13   3       94.02       76.94     18.79 o 
  -6  13   3        8.45        0.00     15.31 o 
  -5  13   3      582.04      641.64     29.86 o 
  -4  13   3        0.08        0.00     14.97 o 
  -3  13   3      417.75      456.03     27.22 o 
  -2  13   3      188.46      193.09     32.95 o 
  -1  13   3      106.53       64.88     15.79 o 
   0  13   3      541.15      632.59     29.49 o 
   1  13   3        0.09        0.00     11.97 o 
   2  13   3      294.93      321.85     21.15 o 
   3  13   3      139.23      149.10     17.34 o 
   4  13   3        9.35        0.00     12.88 o 
   5  13   3      170.56      170.02     18.30 o 
   6  13   3      609.17      571.74     32.60 o 
   7  13   3      976.65     1047.51     41.51 o 
   8  13   3        9.49       16.28     24.09 o 
   9  13   3       61.16       86.97     31.55 o 
  10  13   3       29.53        9.10     32.62 o 
  11  13   3       13.06        0.00     31.22 o 
 -11  14   3       16.46       55.07     27.94 o 
 -10  14   3       98.83       71.78     29.08 o 
  -9  14   3      109.13      117.45     27.00 o 
  -8  14   3      576.69      521.17     69.09 o 
  -7  14   3       59.05       36.82     21.00 o 
  -6  14   3      218.07      189.30     22.53 o 
  -5  14   3       36.63       15.40     18.43 o 
  -4  14   3       15.12       42.56     18.09 o 
  -3  14   3       25.76       12.14     16.41 o 
  -2  14   3      382.76      341.85     32.67 o 
  -1  14   3      984.12      914.69     72.39 o 
   0  14   3     2849.16     2762.07     59.94 o 
   1  14   3     1894.49     1909.61     49.30 o 
   2  14   3      267.21      196.00     19.51 o 
   3  14   3     1146.00     1232.66     58.68 o 
   4  14   3       18.77        5.65     17.43 o 
   5  14   3      146.80      156.98     18.20 o 
   6  14   3      294.19      297.44     27.33 o 
   7  14   3        5.48       18.73     20.71 o 
   8  14   3      192.68      172.68     34.57 o 
   9  14   3       66.67       95.47     34.23 o 
  10  14   3       22.26       25.34     31.09 o 
 -10  15   3      353.29      333.19     49.95 o 
  -9  15   3      232.45      272.67     37.70 o 
  -8  15   3      294.65      325.66     44.84 o 
  -7  15   3      422.67      433.02     37.54 o 
  -6  15   3      209.64      192.72     34.02 o 
  -5  15   3      662.98      715.88     36.57 o 
  -4  15   3        6.03        0.42     18.34 o 
  -3  15   3     4172.29     4488.40    102.42 o 
  -2  15   3      298.19      373.63     28.05 o 
  -1  15   3      457.15      403.67     27.56 o 
   0  15   3      533.47      701.75     34.01 o 
   1  15   3       39.70       54.20     17.61 o 
   2  15   3      240.08      285.08     26.08 o 
   3  15   3       49.72       75.59     20.78 o 
   4  15   3      281.06      316.36     27.54 o 
   5  15   3      212.75      227.13     26.04 o 
   6  15   3      551.57      606.81     36.40 o 
   7  15   3      181.03      182.35     63.81 o 
   8  15   3       57.29       57.26     30.87 o 
   9  15   3       33.80        0.00     28.89 o 
  10  15   3        8.64        0.00     31.12 o 
  -9  16   3      730.69      757.13     80.67 o 
  -8  16   3      120.97      122.83     29.06 o 
  -7  16   3       93.86      134.69     32.38 o 
  -6  16   3      287.73      310.53     29.73 o 
  -5  16   3       21.00       10.25     20.77 o 
  -4  16   3      429.98      504.18     62.10 o 
  -3  16   3        0.19       10.52     21.01 o 
  -2  16   3      323.83      445.38     61.94 o 
  -1  16   3       14.39        0.00     22.98 o 
   0  16   3      112.26      123.47     21.03 o 
   1  16   3      306.68      337.56     27.44 o 
   2  16   3       11.52       15.45     15.95 o 
   3  16   3      501.85      583.38    104.43 o 
   4  16   3       38.50       21.61     19.94 o 
   5  16   3      214.27      141.77     55.15 o 
   6  16   3        7.32        0.00     25.90 o 
   7  16   3      333.47      259.56     41.41 o 
   8  16   3       26.96        8.43     53.38 o 
   9  16   3      311.44      273.59     43.82 o 
  -8  17   3      319.47      345.39     66.61 o 
  -7  17   3       68.39       42.75     29.69 o 
  -6  17   3       56.62       61.05     23.14 o 
  -5  17   3      425.60      386.09     33.21 o 
  -4  17   3        0.86        0.00     19.31 o 
  -3  17   3      314.95      324.20     30.46 o 
  -2  17   3        1.10       29.56     19.57 o 
  -1  17   3      185.89      128.33     23.85 o 
   0  17   3      295.76      346.46     33.21 o 
   1  17   3       32.13       14.82     19.65 o 
   2  17   3      199.08      200.81     26.56 o 
   3  17   3        0.48       21.43     38.57 o 
   4  17   3      196.08      225.99     53.10 o 
   5  17   3       19.65       46.75     30.29 o 
   6  17   3      293.41      263.67     43.03 o 
   7  17   3      130.27      142.96     42.20 o 
   8  17   3       61.06       73.48     39.22 o 
  -7  18   3        3.47        0.00     28.91 o 
  -6  18   3       19.54       35.10     30.29 o 
  -5  18   3       14.79       21.73     23.06 o 
  -4  18   3      156.28      135.59     32.40 o 
  -3  18   3      249.23      250.09     29.22 o 
  -2  18   3     1012.47     1209.88     47.09 o 
  -1  18   3      277.07      248.67     35.91 o 
   0  18   3      412.62      412.78     38.93 o 
   1  18   3       73.23       88.97     22.29 o 
   2  18   3       35.90       14.74     18.71 o 
   3  18   3      218.17      182.63     53.47 o 
   4  18   3       19.81        0.00     43.78 o 
   5  18   3       85.55       40.80     45.27 o 
   6  18   3       22.06       14.29     32.66 o 
   7  18   3        0.81       32.42     34.65 o 
  -5  19   3       15.70        0.00     27.10 o 
  -4  19   3       56.42       56.76     24.69 o 
  -3  19   3        4.72        0.00     20.77 o 
  -2  19   3        4.07        0.00     19.44 o 
  -1  19   3        4.87        9.85     20.69 o 
   0  19   3       79.48      124.81     24.79 o 
   1  19   3      130.16      167.45     26.36 o 
   2  19   3       84.86       70.98     42.66 o 
   3  19   3      248.71      279.09     61.48 o 
   4  19   3       34.30       32.79     49.56 o 
   5  19   3       16.37        3.35     47.88 o 
  -3  20   3       79.47        0.00     29.31 o 
  -2  20   3       67.74       39.32     25.97 o 
  -1  20   3      176.41      203.06     33.99 o 
   0  20   3       12.24        5.82     22.49 o 
   1  20   3        6.88        0.00     20.21 o 
   2  20   3        2.17        0.00     39.31 o 
   3  20   3      268.77      234.03     57.57 o 
 -15   0   4       75.61       61.11     57.57 o 
 -14   0   4      271.70      199.72     62.97 o 
 -13   0   4      636.39      663.82     75.08 o 
 -12   0   4      831.52      895.59     51.68 o 
 -11   0   4        4.30        0.00     19.41 o 
 -10   0   4     1213.15     1343.31     80.67 o 
  -9   0   4      378.16      301.53     28.82 o 
  -8   0   4     3229.63     3071.25     74.01 o 
  -7   0   4     1530.01     1618.15     51.23 o 
  -6   0   4     2126.22     1634.19     99.58 o 
  -5   0   4      870.75     1105.11     36.09 o 
  -4   0   4    10700.18     9212.76    109.11 o 
  -3   0   4    48441.80    48090.41    883.85 o 
  -2   0   4    14150.45    12077.98    239.03 o 
  -1   0   4    58376.19    61044.60   1102.01 o 
   0   0   4    21025.84    24887.18    408.02 o 
   1   0   4      154.99      133.58     18.26 o 
   2   0   4     4315.37     5519.94    122.59 o 
   3   0   4      445.04      646.49     34.47 o 
   4   0   4      151.27      215.20     13.60 o 
   5   0   4      200.49      233.27     22.08 o 
   6   0   4     1231.89     1230.75     36.01 o 
   7   0   4       18.85        8.67     12.36 o 
   8   0   4      705.35      631.83     43.32 o 
   9   0   4      184.71      205.66     23.75 o 
  10   0   4       50.03       43.58     19.17 o 
  11   0   4       76.03       92.65     23.44 o 
  12   0   4       65.26       68.19     29.25 o 
  13   0   4      272.64      264.18     45.46 o 
  14   0   4       19.93       84.40     38.01 o 
 -15   1   4      137.18      196.00     45.97 o 
 -14   1   4      247.30      290.46     45.80 o 
 -13   1   4      121.63      109.72     56.08 o 
 -12   1   4      732.57      741.63     41.67 o 
 -11   1   4      742.74      686.43     31.32 o 
 -10   1   4      184.91      217.46     19.88 o 
  -9   1   4     2215.58     2159.38     44.98 o 
  -8   1   4      698.89      739.19     35.60 o 
  -7   1   4     1304.15     1583.40     27.10 o 
  -6   1   4     4972.03     4707.98     77.18 o 
  -5   1   4      268.39      283.48     14.45 o 
  -4   1   4      189.90      282.32     20.61 o 
  -3   1   4     2541.83     2207.58     36.12 o 
  -2   1   4       62.64       42.24     12.48 o 
  -1   1   4    27251.65    25436.79    333.81 o 
   0   1   4       28.57       13.93      7.65 o 
   1   1   4     2508.07     1897.65     33.89 o 
   2   1   4       50.22       51.05      9.66 o 
   3   1   4     7774.90     6766.40    101.32 o 
   4   1   4     1617.77     1470.71     28.36 o 
   5   1   4      319.52      414.23     14.34 o 
   6   1   4     1970.14     1682.27     30.28 o 
   7   1   4     4380.30     4204.69     57.43 o 
   8   1   4       46.57       19.83     10.41 o 
   9   1   4       29.80       56.63     13.79 o 
  10   1   4       51.44       49.28     19.74 o 
  11   1   4       46.30       67.31     18.15 o 
  12   1   4        8.19        0.00     17.04 o 
  13   1   4       32.31       35.23     20.61 o 
 -15   2   4       42.41       88.88     62.79 o 
 -14   2   4      122.08       85.67     27.68 o 
 -13   2   4      202.50      269.08     43.38 o 
 -12   2   4        3.83        0.00     19.31 o 
 -11   2   4      431.99      405.31     54.26 o 
 -10   2   4      190.23      198.01     31.09 o 
  -9   2   4      205.30      191.08     17.77 o 
  -8   2   4       26.53       14.71      7.57 o 
  -7   2   4      160.45      172.25     11.54 o 
  -6   2   4      476.55      705.62     22.36 o 
  -5   2   4      660.84      510.06     18.26 o 
  -4   2   4        2.93        4.76      5.35 o 
  -3   2   4        9.70       37.24     10.90 o 
  -2   2   4      231.20      285.98     13.56 o 
  -1   2   4      282.21      260.08     10.24 o 
   0   2   4    36504.27    37903.45    396.01 o 
   1   2   4    12846.04    13332.03    147.94 o 
   2   2   4     3151.16     3560.53     59.58 o 
   3   2   4    10935.77    10944.47    126.18 o 
   4   2   4        6.19        1.16      8.73 o 
   5   2   4      138.98      148.16     10.20 o 
   6   2   4      606.18      648.56     19.67 o 
   7   2   4     2223.78     2110.84     39.60 o 
   8   2   4     2663.94     2442.42     43.01 o 
   9   2   4      473.11      540.87     23.47 o 
  10   2   4       33.67       48.46     13.82 o 
  11   2   4       98.02      109.66     19.58 o 
  12   2   4      200.99      200.67     28.34 o 
  13   2   4        2.03       45.83     33.16 o 
  14   2   4      149.31      129.11     40.06 o 
 -15   3   4       57.79       48.45     28.46 o 
 -14   3   4       19.16       59.43     39.32 o 
 -13   3   4        0.68       27.86     35.27 o 
 -12   3   4      375.92      359.65     33.61 o 
 -11   3   4       69.06       81.62     23.04 o 
 -10   3   4       87.68       68.45     21.10 o 
  -9   3   4      157.05      165.08     18.02 o 
  -8   3   4     2029.04     2216.27     35.82 o 
  -7   3   4      222.05      281.97     13.80 o 
  -6   3   4       63.19      120.19     11.66 o 
  -5   3   4      258.00      253.55     14.23 o 
  -4   3   4      363.60      385.58     17.59 o 
  -3   3   4     6344.80     6167.37     80.10 o 
  -2   3   4       25.33       47.02      8.85 o 
  -1   3   4     8461.75     8907.48    102.18 o 
   0   3   4     3791.48     3634.97     40.66 o 
   1   3   4     9713.64    10298.65    114.47 o 
   2   3   4     2168.07     2483.68     37.38 o 
   3   3   4     1516.02     1393.07     22.31 o 
   4   3   4      109.47      104.90     10.70 o 
   5   3   4     1968.82     1975.65     44.85 o 
   6   3   4      804.44      890.44     23.24 o 
   7   3   4      373.99      443.11     18.91 o 
   8   3   4      193.90      186.46     15.34 o 
   9   3   4      102.83       59.17     16.89 o 
  10   3   4      150.46      130.81     16.20 o 
  11   3   4       28.28        8.80     15.92 o 
  12   3   4        2.28        3.72     32.51 o 
  13   3   4       24.42       15.84     32.23 o 
  14   3   4        1.52       34.80     23.78 o 
 -14   4   4       48.27       36.88     29.64 o 
 -13   4   4      123.69      121.82     40.13 o 
 -12   4   4      490.26      469.80     40.99 o 
 -11   4   4      279.60      283.41     30.60 o 
 -10   4   4       17.31        3.95     17.39 o 
  -9   4   4      849.02      858.98     38.68 o 
  -8   4   4      264.01      306.36     18.59 o 
  -7   4   4      573.28      651.71     19.18 o 
  -6   4   4       19.66       13.00      6.98 o 
  -5   4   4        4.50        0.00      7.10 o 
  -4   4   4    12994.63    13505.47    139.56 o 
  -3   4   4       61.73       77.41     11.38 o 
  -2   4   4       44.47       36.17      7.55 o 
  -1   4   4     3427.93     3765.32     51.25 o 
   0   4   4        7.42        0.40      4.39 o 
   1   4   4     1418.62     1362.92     21.50 o 
   2   4   4      837.63      643.90     13.92 o 
   3   4   4       54.43       84.35      7.89 o 
   4   4   4     6847.72     7216.15     78.86 o 
   5   4   4    11509.10    11683.73    120.39 o 
   6   4   4       97.37       72.14     10.73 o 
   7   4   4      118.07      153.42     13.58 o 
   8   4   4       24.08       19.53     10.96 o 
   9   4   4       46.19       48.07     16.86 o 
  10   4   4       85.63       98.51     18.15 o 
  11   4   4      146.92      205.27     23.00 o 
  12   4   4       36.33       24.58     25.56 o 
  13   4   4      225.68      206.64     30.30 o 
  14   4   4       40.88       91.48     40.62 o 
 -14   5   4       90.51       83.07     40.97 o 
 -13   5   4       56.45       86.12     28.69 o 
 -12   5   4      215.79      232.14     31.36 o 
 -11   5   4      569.38      501.09     37.05 o 
 -10   5   4      766.77      632.79     38.60 o 
  -9   5   4      941.76      908.12     30.43 o 
  -8   5   4     1282.25     1410.90     34.66 o 
  -7   5   4     2287.05     2309.88     58.09 o 
  -6   5   4     2599.11     2567.41     36.65 o 
  -5   5   4       12.36        0.00      7.24 o 
  -4   5   4     1783.78     1947.06     39.34 o 
  -3   5   4     1893.02     1910.21     35.63 o 
  -2   5   4     5952.27     6189.12     79.29 o 
  -1   5   4       31.18       10.81      6.68 o 
   0   5   4     1236.52     1080.39     23.66 o 
   1   5   4      218.90      196.38      9.45 o 
   2   5   4     5255.81     5824.96     58.35 o 
   3   5   4       37.25       15.48      5.89 o 
   4   5   4      207.40      208.50     11.31 o 
   5   5   4     3619.65     3562.39     62.51 o 
   6   5   4      320.62      349.70     13.82 o 
   7   5   4     2399.68     2338.22     39.08 o 
   8   5   4       90.02       97.05     18.90 o 
   9   5   4      231.15      245.46     18.78 o 
  10   5   4      425.91      362.28     26.15 o 
  11   5   4        2.59        7.73     15.47 o 
  12   5   4      842.49      827.21     70.80 o 
  13   5   4       24.69      100.79     42.29 o 
  14   5   4      266.71      277.04     53.28 o 
 -14   6   4      143.31      138.31     45.47 o 
 -13   6   4        3.63        0.00     24.57 o 
 -12   6   4       58.50       53.14     32.62 o 
 -11   6   4       52.88       64.71     24.60 o 
 -10   6   4     1173.97     1255.49     49.12 o 
  -9   6   4      915.77      999.81     44.07 o 
  -8   6   4     2986.89     3209.93     67.20 o 
  -7   6   4     1435.22     1430.53     34.96 o 
  -6   6   4     7430.48     7042.45    109.99 o 
  -5   6   4     7385.66     7090.43     98.42 o 
  -4   6   4     1513.01     1112.89     26.25 o 
  -3   6   4    21086.98    20664.07    229.99 o 
  -2   6   4      154.71      106.06     11.47 o 
  -1   6   4     7559.29     7676.34    117.59 o 
   0   6   4     2241.98     2565.92     50.67 o 
   1   6   4     8739.70     8784.36     91.07 o 
   2   6   4       59.36       59.47      7.89 o 
   3   6   4       42.02       23.66      6.51 o 
   4   6   4      130.38      124.44     10.64 o 
   5   6   4      381.85      345.77     14.35 o 
   6   6   4       76.72       68.94      9.08 o 
   7   6   4      113.95      105.67     12.21 o 
   8   6   4     1234.46     1104.30     29.01 o 
   9   6   4        5.59        0.00     13.21 o 
  10   6   4       67.72       84.70     18.00 o 
  11   6   4      586.90      649.54     33.90 o 
  12   6   4        4.28        1.44     30.18 o 
  13   6   4      490.28      444.41     45.18 o 
  14   6   4        0.97       29.25     39.68 o 
 -14   7   4       73.76       93.57     33.42 o 
 -13   7   4      250.66      282.15     36.94 o 
 -12   7   4       68.75       83.43     27.60 o 
 -11   7   4      460.50      404.23     36.76 o 
 -10   7   4      362.83      332.40     32.78 o 
  -9   7   4     1098.87     1159.30     35.73 o 
  -8   7   4       97.95      119.72     16.56 o 
  -7   7   4     3057.79     2880.61     49.46 o 
  -6   7   4     1276.37     1314.67     31.24 o 
  -5   7   4      611.14      644.37     22.60 o 
  -4   7   4     6420.61     6646.27     81.13 o 
  -3   7   4      141.11      187.35     14.73 o 
  -2   7   4     6465.85     7032.70     92.18 o 
  -1   7   4     1503.81     1600.88     26.72 o 
   0   7   4     6564.76     6505.10     72.21 o 
   1   7   4     2923.61     2947.86     40.55 o 
   2   7   4       38.29       20.83      7.09 o 
   3   7   4     5871.74     5543.80     60.44 o 
   4   7   4     2526.35     2911.12     57.64 o 
   5   7   4     1756.58     1804.08     29.47 o 
   6   7   4     1504.49     1528.07     27.40 o 
   7   7   4      108.56      122.80     16.35 o 
   8   7   4      615.54      728.51     34.11 o 
   9   7   4       41.41       81.04     17.02 o 
  10   7   4      295.82      352.14     32.19 o 
  11   7   4      690.97      814.09     49.19 o 
  12   7   4      354.22      348.60     39.24 o 
  13   7   4       58.94       45.54     28.89 o 
 -13   8   4      177.90      126.73     33.42 o 
 -12   8   4       87.47       62.88     27.83 o 
 -11   8   4        1.45        0.00     26.25 o 
 -10   8   4      468.09      449.21     42.58 o 
  -9   8   4        1.86        0.00     13.13 o 
  -8   8   4      257.44      214.45     18.17 o 
  -7   8   4        9.60       23.68     11.15 o 
  -6   8   4       56.23       31.89     11.79 o 
  -5   8   4      710.50      733.01     24.79 o 
  -4   8   4      492.66      419.89     27.24 o 
  -3   8   4     1416.87     1583.81     36.44 o 
  -2   8   4      667.29      648.30     24.17 o 
  -1   8   4     1743.15     1911.56     31.34 o 
   0   8   4     3436.20     3395.45     45.78 o 
   1   8   4      591.48      697.31     19.19 o 
   2   8   4      307.28      325.96     16.54 o 
   3   8   4      643.88      763.54     19.32 o 
   4   8   4     1314.97     1255.10     24.83 o 
   5   8   4       41.80       42.57      8.45 o 
   6   8   4     2560.92     2620.54     55.33 o 
   7   8   4      360.48      354.97     19.18 o 
   8   8   4      157.04      117.98     18.51 o 
   9   8   4     1607.65     1749.64     62.18 o 
  10   8   4       11.58       20.26     24.06 o 
  11   8   4      162.68      166.30     32.91 o 
  12   8   4      131.00      102.41     31.14 o 
  13   8   4      222.49      232.56     39.09 o 
 -13   9   4        4.77        0.00     28.14 o 
 -12   9   4        0.19        0.00     20.93 o 
 -11   9   4       23.31        0.00     20.24 o 
 -10   9   4       59.85       59.70     20.66 o 
  -9   9   4      277.06      282.92     22.13 o 
  -8   9   4      708.83      680.99     28.56 o 
  -7   9   4       21.25       20.17     12.44 o 
  -6   9   4      463.16      503.89     23.31 o 
  -5   9   4      572.90      559.28     24.34 o 
  -4   9   4      458.01      415.35     34.93 o 
  -3   9   4        5.33        0.00     10.66 o 
  -2   9   4     1702.29     1885.34     40.68 o 
  -1   9   4     1508.87     1452.02     28.57 o 
   0   9   4       41.41       34.35      9.72 o 
   1   9   4     5921.63     6585.78     77.24 o 
   2   9   4     1400.81     1524.23     30.08 o 
   3   9   4      594.53      626.70     30.61 o 
   4   9   4       74.30       65.61      9.57 o 
   5   9   4      127.84      124.54     11.90 o 
   6   9   4       52.48       63.34     10.49 o 
   7   9   4      271.28      263.28     18.82 o 
   8   9   4        1.02        0.00     27.57 o 
   9   9   4       86.02       71.79     26.28 o 
  10   9   4      222.12      267.71     36.81 o 
  11   9   4       16.23        0.00     26.26 o 
  12   9   4       31.46       70.74     32.70 o 
  13   9   4       16.45       34.52     50.96 o 
 -13  10   4       11.79        0.00     23.39 o 
 -12  10   4       16.05        0.00     21.64 o 
 -11  10   4      116.50       68.07     24.50 o 
 -10  10   4        4.81        3.67     20.21 o 
  -9  10   4      302.57      311.37     23.77 o 
  -8  10   4      102.34       69.47     16.96 o 
  -7  10   4      110.65       94.82     16.41 o 
  -6  10   4      481.51      467.91     23.74 o 
  -5  10   4      640.99      560.85     31.81 o 
  -4  10   4       28.75        5.43     14.89 o 
  -3  10   4     1814.61     1937.14     43.96 o 
  -2  10   4      517.58      512.57     24.09 o 
  -1  10   4       21.34       12.06     11.47 o 
   0  10   4      105.16       60.52     11.26 o 
   1  10   4     4236.25     4791.04     63.10 o 
   2  10   4     3246.30     3142.44     48.07 o 
   3  10   4       65.20       77.50     11.46 o 
   4  10   4     3081.53     3196.89     45.13 o 
   5  10   4      940.72      916.27     24.55 o 
   6  10   4      232.70      198.34     16.95 o 
   7  10   4      123.27       98.75     19.43 o 
   8  10   4      517.51      469.19     39.32 o 
   9  10   4        0.19        0.00     22.72 o 
  10  10   4      516.84      513.15     44.92 o 
  11  10   4       66.68      143.74     40.89 o 
  12  10   4       69.57       74.72     34.29 o 
 -12  11   4       17.44       26.13     25.33 o 
 -11  11   4      152.21      141.36     27.01 o 
 -10  11   4       19.36       57.65     23.31 o 
  -9  11   4      114.67      157.81     22.45 o 
  -8  11   4      179.21      136.30     19.87 o 
  -7  11   4       22.97       23.26     14.94 o 
  -6  11   4      921.64      951.88     38.91 o 
  -5  11   4        2.61        0.00     13.06 o 
  -4  11   4      364.45      359.10     23.39 o 
  -3  11   4       95.88       68.32     15.24 o 
  -2  11   4      543.40      455.76     33.69 o 
  -1  11   4     1643.87     1748.35     42.06 o 
   0  11   4      919.84      826.06     33.03 o 
   1  11   4      178.68      227.48     15.56 o 
   2  11   4      773.35      810.88     25.44 o 
   3  11   4       88.43      102.20     13.47 o 
   4  11   4     1781.85     1756.20     39.96 o 
   5  11   4      768.66      972.88     28.22 o 
   6  11   4      575.85      654.16     31.75 o 
   7  11   4     1865.52     1968.95     71.08 o 
   8  11   4        2.30        0.82     23.71 o 
   9  11   4      408.51      362.75     39.50 o 
  10  11   4      726.06      750.95     98.00 o 
  11  11   4      132.31      188.87     38.27 o 
  12  11   4       79.15       93.83     35.58 o 
 -12  12   4      770.77      852.45     55.92 o 
 -11  12   4       34.01       38.85     24.17 o 
 -10  12   4      441.95      461.46     37.39 o 
  -9  12   4        8.60        0.00     17.36 o 
  -8  12   4      682.73      690.76     32.30 o 
  -7  12   4     1605.06     1618.82     43.28 o 
  -6  12   4       71.26       85.73     17.42 o 
  -5  12   4     2768.48     2540.74     56.86 o 
  -4  12   4        1.91        5.75     14.01 o 
  -3  12   4      616.61      617.82     28.99 o 
  -2  12   4       20.83       35.53     14.27 o 
  -1  12   4      867.58      857.16     31.63 o 
   0  12   4        0.38        0.00     11.48 o 
   1  12   4     4437.74     4580.84     78.50 o 
   2  12   4      158.29      200.97     16.74 o 
   3  12   4     3960.72     4041.66     61.77 o 
   4  12   4     7137.10     7114.96     90.71 o 
   5  12   4       45.38       70.31     17.26 o 
   6  12   4     1059.93      965.99     43.82 o 
   7  12   4        1.81       12.57     23.94 o 
   8  12   4      264.89      256.98     38.19 o 
   9  12   4      384.25      363.76     40.61 o 
  10  12   4      265.59      261.79     41.36 o 
  11  12   4       54.44       88.96     35.16 o 
 -11  13   4      665.18      653.64     51.38 o 
 -10  13   4       88.90       55.75     25.52 o 
  -9  13   4       32.50       24.52     18.81 o 
  -8  13   4        0.23        0.00     16.51 o 
  -7  13   4      331.03      362.94     26.03 o 
  -6  13   4      327.87      317.38     26.92 o 
  -5  13   4      177.57      210.89     26.30 o 
  -4  13   4     2354.85     2420.64     68.16 o 
  -3  13   4       66.37       64.41     17.53 o 
  -2  13   4     1042.53     1110.25     37.20 o 
  -1  13   4     1254.96     1159.48     37.97 o 
   0  13   4     1406.86     1463.96     41.94 o 
   1  13   4     3929.02     3854.39     70.42 o 
   2  13   4     1113.53     1136.61     32.71 o 
   3  13   4     6318.17     6476.07    100.92 o 
   4  13   4      319.39      377.04     26.87 o 
   5  13   4      777.26      852.36     30.19 o 
   6  13   4        0.42        0.00     15.96 o 
   7  13   4      620.77      700.58     46.62 o 
   8  13   4      147.65      146.39     31.19 o 
   9  13   4      793.29      749.03     54.08 o 
  10  13   4      200.19      209.81     40.99 o 
  11  13   4      233.64      118.88     45.92 o 
 -11  14   4       82.64      105.53     29.19 o 
 -10  14   4      212.76      201.21     38.20 o 
  -9  14   4        0.28        7.96     25.53 o 
  -8  14   4      351.34      323.56     41.23 o 
  -7  14   4      440.07      438.08     54.22 o 
  -6  14   4       16.00        0.00     17.82 o 
  -5  14   4     1108.03     1016.71     50.11 o 
  -4  14   4     1414.55     1518.28     46.91 o 
  -3  14   4     1601.62     1455.48     44.63 o 
  -2  14   4      210.02      210.38     22.82 o 
  -1  14   4      491.34      470.69     33.71 o 
   0  14   4     2230.39     2367.34     70.85 o 
   1  14   4        2.31        0.00     18.11 o 
   2  14   4      969.28     1271.40     40.37 o 
   3  14   4       10.29       23.99     16.52 o 
   4  14   4      572.97      597.57     31.67 o 
   5  14   4        1.27        0.00     16.94 o 
   6  14   4      269.25      219.31     34.31 o 
   7  14   4        3.74       11.58     27.01 o 
   8  14   4      564.13      609.99     61.30 o 
   9  14   4       61.39       10.68     29.77 o 
  10  14   4      376.52      358.75     44.99 o 
 -10  15   4        3.88        8.93     29.51 o 
  -9  15   4       38.69       43.02     26.47 o 
  -8  15   4        0.08        0.00     18.25 o 
  -7  15   4      114.32      153.33     25.19 o 
  -6  15   4      570.57      522.35     33.77 o 
  -5  15   4       15.27        0.00     17.74 o 
  -4  15   4     1956.22     1994.96     65.71 o 
  -3  15   4      364.14      386.71     28.55 o 
  -2  15   4       81.51       91.19     34.67 o 
  -1  15   4      150.48      147.32     21.75 o 
   0  15   4      191.62      216.18     23.01 o 
   1  15   4      336.56      346.02     26.91 o 
   2  15   4      340.44      278.19     24.35 o 
   3  15   4      193.54      195.19     21.75 o 
   4  15   4       27.24       37.06     19.17 o 
   5  15   4       16.92       12.16     19.12 o 
   6  15   4      175.91      111.99     33.21 o 
   7  15   4      110.46       87.07     82.16 o 
   8  15   4      243.05      223.17     39.22 o 
   9  15   4      134.22      127.16     35.98 o 
  10  15   4        0.84        0.00     33.21 o 
  -9  16   4       27.33       28.85     30.63 o 
  -8  16   4       10.61       12.32     27.34 o 
  -7  16   4        6.77        0.00     20.71 o 
  -6  16   4       15.09        0.00     19.50 o 
  -5  16   4       46.81       39.30     20.64 o 
  -4  16   4        4.35        6.68     18.91 o 
  -3  16   4       37.56       24.70     19.29 o 
  -2  16   4       15.88        7.01     17.21 o 
  -1  16   4       20.10       22.28     18.28 o 
   0  16   4       78.12       77.74     20.09 o 
   1  16   4      315.45      350.87     41.29 o 
   2  16   4      810.87      892.80     37.73 o 
   3  16   4       46.95       23.55     22.96 o 
   4  16   4        3.09        0.00     21.02 o 
   5  16   4       36.38        0.00     26.31 o 
   6  16   4       13.81        8.56     26.01 o 
   7  16   4        4.85        0.00     30.10 o 
   8  16   4       19.42       16.31     31.86 o 
   9  16   4       44.85       80.94     38.14 o 
  -8  17   4       71.68       62.95     31.67 o 
  -7  17   4       52.35       46.34     23.99 o 
  -6  17   4      147.77       95.47     24.68 o 
  -5  17   4       12.59        0.00     19.56 o 
  -4  17   4       21.54       10.15     31.29 o 
  -3  17   4      308.80      320.02     29.70 o 
  -2  17   4      831.19      795.63     38.52 o 
  -1  17   4       50.12       14.57     19.85 o 
   0  17   4        1.65        0.00     18.37 o 
   1  17   4       36.02       15.61     18.35 o 
   2  17   4        9.51        8.31     21.41 o 
   3  17   4      103.44       46.58     38.01 o 
   4  17   4      156.23      129.67     49.00 o 
   5  17   4       14.05        0.00     39.68 o 
   6  17   4       45.80        3.00     31.21 o 
   7  17   4       10.75       36.33     50.12 o 
   8  17   4       17.16       15.21     33.83 o 
  -7  18   4      202.27      154.66     37.57 o 
  -6  18   4      112.25       93.39     33.65 o 
  -5  18   4      270.88      302.64     48.01 o 
  -4  18   4        0.26        0.00     21.55 o 
  -3  18   4      235.14      254.68     28.93 o 
  -2  18   4      247.64      291.93     42.99 o 
  -1  18   4      447.59      557.18     36.07 o 
   0  18   4        6.86        8.86     21.98 o 
   1  18   4      268.17      294.02     29.35 o 
   2  18   4      167.00      185.93     31.65 o 
   3  18   4       67.31       87.38     47.69 o 
   4  18   4       37.01        8.57     41.92 o 
   5  18   4       48.78       52.73     49.19 o 
   6  18   4       87.17        2.42     46.58 o 
  -5  19   4      165.54      227.05     58.39 o 
  -4  19   4      228.96      282.80     32.44 o 
  -3  19   4       53.84       41.66     23.72 o 
  -2  19   4      721.91      824.89     42.41 o 
  -1  19   4        9.25       55.56     22.34 o 
   0  19   4      298.30      391.44     33.54 o 
   1  19   4      311.14      313.63     37.37 o 
   2  19   4        8.69        0.00     22.81 o 
   3  19   4      171.23      128.37     56.45 o 
   4  19   4       51.04       78.06     51.98 o 
   5  19   4      239.12      256.73     63.90 o 
  -2  20   4       13.83        7.27     23.18 o 
  -1  20   4      498.82      545.14     38.61 o 
   0  20   4       25.38       59.64     23.92 o 
   1  20   4      135.65      155.75     34.16 o 
   2  20   4       59.65       47.51     47.14 o 
 -15   1   5      388.54      391.41     52.98 o 
 -14   1   5        6.01        9.36     36.25 o 
 -13   1   5      216.68      356.33    102.28 o 
 -12   1   5      181.95      189.67     28.22 o 
 -11   1   5      225.06      200.99     36.50 o 
 -10   1   5        1.29        0.00     13.24 o 
  -9   1   5       54.97       84.25     15.13 o 
  -8   1   5      528.61      546.70     23.72 o 
  -7   1   5      156.61      140.25     10.72 o 
  -6   1   5      212.07      220.76     15.33 o 
  -5   1   5     3135.77     3235.91     48.56 o 
  -4   1   5      612.97      699.88     20.80 o 
  -3   1   5      748.84      787.74     27.44 o 
  -2   1   5     3179.41     3235.15     59.43 o 
  -1   1   5      306.67      302.40     14.12 o 
   0   1   5     1123.72     1281.29     22.13 o 
   1   1   5     1897.62     1866.62     61.85 o 
   2   1   5       14.97       15.79      9.65 o 
   3   1   5      235.47      266.31     17.88 o 
   4   1   5      902.03      753.61     28.25 o 
   5   1   5       12.55       22.28      7.42 o 
   6   1   5     6529.77     6250.16     73.04 o 
   7   1   5      635.25      668.30     23.61 o 
   8   1   5       19.95        5.44     10.13 o 
   9   1   5       17.02       29.85     11.41 o 
  10   1   5     2919.69     2981.18     62.17 o 
  11   1   5      258.57      303.03     36.14 o 
  12   1   5       93.04       63.91     23.64 o 
  13   1   5      148.40      168.26     34.47 o 
  14   1   5        0.31       18.02     23.57 o 
 -15   2   5       59.66       76.87     41.52 o 
 -14   2   5       91.77      110.25     43.51 o 
 -13   2   5        6.77       19.16     34.51 o 
 -12   2   5      142.67      189.79     39.09 o 
 -11   2   5      106.05      122.52     35.38 o 
 -10   2   5       33.85       28.84     20.28 o 
  -9   2   5     2725.79     2983.47     55.34 o 
  -8   2   5      591.35      519.28     18.50 o 
  -7   2   5        8.27        1.66      6.73 o 
  -6   2   5       88.43       75.58     11.48 o 
  -5   2   5     1138.61     1385.23     36.63 o 
  -4   2   5      856.55     1022.38     29.27 o 
  -3   2   5     3070.59     3336.72     50.86 o 
  -2   2   5     7028.58     6621.99     85.29 o 
  -1   2   5      378.07      336.83     13.40 o 
   0   2   5    44072.11    46536.59    485.37 o 
   1   2   5     6429.13     5359.67     84.13 o 
   2   2   5     1682.36     1391.77     30.57 o 
   3   2   5      186.21      218.42     12.20 o 
   4   2   5      963.19     1014.34     24.33 o 
   5   2   5     3464.48     3363.56     52.93 o 
   6   2   5      781.56      714.23     27.70 o 
   7   2   5      351.51      383.30     17.90 o 
   8   2   5        2.67        1.82      9.61 o 
   9   2   5       83.90       70.93     16.15 o 
  10   2   5      261.20      312.97     24.77 o 
  11   2   5      139.57      180.83     27.80 o 
  12   2   5       18.31       31.28     21.94 o 
  13   2   5       26.56       33.33     23.03 o 
  14   2   5      193.16      250.32     70.52 o 
 -14   3   5       71.38        0.00     68.84 o 
 -13   3   5       28.63        0.00     31.11 o 
 -12   3   5       86.74      132.82     31.83 o 
 -11   3   5        6.18        0.00     18.59 o 
 -10   3   5     1573.04     1589.42     52.25 o 
  -9   3   5       17.86       18.17     17.36 o 
  -8   3   5     3384.17     3145.78     46.24 o 
  -7   3   5       13.73       48.26      8.78 o 
  -6   3   5    10653.64    10986.23    123.00 o 
  -5   3   5    12653.31    12644.65    197.11 o 
  -4   3   5     5207.64     4420.88     65.29 o 
  -3   3   5     1520.57     1502.95     38.86 o 
  -2   3   5      984.38     1010.48     28.12 o 
  -1   3   5       21.35       39.02      7.60 o 
   0   3   5     6850.86     6723.50     79.21 o 
   1   3   5    18516.46    18058.81    194.63 o 
   2   3   5     2067.13     1679.06     31.13 o 
   3   3   5      377.24      390.55     16.36 o 
   4   3   5      102.79      120.87     23.83 o 
   5   3   5       49.98       48.89     12.50 o 
   6   3   5     2173.31     2207.00     37.06 o 
   7   3   5        8.51       33.22     10.32 o 
   8   3   5        5.66        0.00     10.06 o 
   9   3   5      290.38      259.50     21.78 o 
  10   3   5       28.95        0.00     15.56 o 
  11   3   5      435.63      547.38     51.14 o 
  12   3   5       68.74       99.86     37.26 o 
  13   3   5        4.82      102.28     40.62 o 
  14   3   5       19.53        0.00     21.79 o 
 -14   4   5      252.99      278.29     49.04 o 
 -13   4   5       50.21        0.00     31.95 o 
 -12   4   5       70.15       77.21     27.20 o 
 -11   4   5        2.40        0.00     18.32 o 
 -10   4   5      701.51      736.02     40.89 o 
  -9   4   5     3621.80     3619.18     77.60 o 
  -8   4   5      334.97      403.65     22.35 o 
  -7   4   5      683.52      657.14     24.06 o 
  -6   4   5     1274.86     1247.16     25.22 o 
  -5   4   5      658.36      626.77     21.50 o 
  -4   4   5      696.72      835.23     33.07 o 
  -3   4   5     5753.16     6054.94    110.11 o 
  -2   4   5     5338.88     4907.14     78.70 o 
  -1   4   5        3.77       14.00      7.04 o 
   0   4   5    16032.63    15968.42    175.66 o 
   1   4   5     5533.29     5638.80     60.64 o 
   2   4   5     1543.23     1831.76     53.10 o 
   3   4   5     1468.19     1264.74     30.24 o 
   4   4   5     1187.06     1327.57     30.80 o 
   5   4   5     4433.49     4477.35     58.89 o 
   6   4   5       30.12       40.08     11.17 o 
   7   4   5     3602.69     3940.60     56.89 o 
   8   4   5        5.82        0.00     10.16 o 
   9   4   5        4.16        0.00     12.10 o 
  10   4   5      545.51      606.31     30.76 o 
  11   4   5      140.01      174.80     22.44 o 
  12   4   5       76.97       33.16     35.58 o 
  13   4   5        3.26        2.42     33.54 o 
  14   4   5        7.36        0.00     34.28 o 
 -14   5   5        5.77        0.00     55.10 o 
 -13   5   5      135.81       87.34     29.07 o 
 -12   5   5      145.73       97.80     27.41 o 
 -11   5   5       96.42       89.51     37.18 o 
 -10   5   5        4.19        0.00     18.19 o 
  -9   5   5     1909.66     1747.10     84.12 o 
  -8   5   5      598.67      683.66     26.64 o 
  -7   5   5      128.16      117.11     14.23 o 
  -6   5   5      160.95      153.56     14.43 o 
  -5   5   5      433.72      473.35     19.77 o 
  -4   5   5     3589.07     3809.08    150.72 o 
  -3   5   5      998.21      978.23     26.12 o 
  -2   5   5     3486.78     3853.39     56.28 o 
  -1   5   5     1042.14     1134.83     25.32 o 
   0   5   5     2513.91     2873.08     72.71 o 
   1   5   5    19859.97    21314.07    200.23 o 
   2   5   5      904.77      922.34     18.02 o 
   3   5   5     4659.28     4202.65     46.59 o 
   4   5   5     7554.08     7412.37     73.51 o 
   5   5   5        2.82       19.94      6.83 o 
   6   5   5     4920.39     4955.78     73.87 o 
   7   5   5      131.98      139.50     13.62 o 
   8   5   5     1480.96     1343.87     62.66 o 
   9   5   5      106.10       86.56     24.34 o 
  10   5   5      176.43      206.08     22.36 o 
  11   5   5      149.63      138.17     28.29 o 
  12   5   5      218.73      232.89     48.25 o 
  13   5   5       16.43        5.22     36.14 o 
  14   5   5       23.37       10.62     37.26 o 
 -14   6   5       14.83        0.00     38.28 o 
 -13   6   5       11.44        0.00     25.56 o 
 -12   6   5       51.95       45.73     26.01 o 
 -11   6   5        0.92        0.00     21.28 o 
 -10   6   5       64.39       91.20     22.79 o 
  -9   6   5       28.10        9.63     13.89 o 
  -8   6   5        0.70        0.00     14.36 o 
  -7   6   5      109.17       82.18     13.86 o 
  -6   6   5     1072.40     1067.15     30.00 o 
  -5   6   5       15.99        0.00      8.43 o 
  -4   6   5      114.03      206.79     15.46 o 
  -3   6   5    11394.81    12488.66    148.19 o 
  -2   6   5     1560.45     1667.13     34.10 o 
  -1   6   5    10755.19    11202.27    132.51 o 
   0   6   5     8305.96     9385.43     96.91 o 
   1   6   5     5925.74     6034.15     67.61 o 
   2   6   5      464.68      450.13     15.64 o 
   3   6   5     1256.19     1518.84     24.84 o 
   4   6   5     2629.02     2839.53     37.25 o 
   5   6   5     1948.36     2084.88     31.37 o 
   6   6   5      235.41      265.25     13.41 o 
   7   6   5       23.71        0.00     14.73 o 
   8   6   5       60.31       55.51     15.40 o 
   9   6   5       12.83        0.00     13.95 o 
  10   6   5      133.52      148.85     20.10 o 
  11   6   5       38.78        0.00     24.37 o 
  12   6   5        9.04        4.66     32.60 o 
  13   6   5       11.97       10.62     34.28 o 
  14   6   5       34.29       35.58     41.17 o 
 -14   7   5        1.03        2.48     41.42 o 
 -13   7   5      491.27      328.12     56.04 o 
 -12   7   5        8.90        8.40     26.74 o 
 -11   7   5       21.22        6.80     24.31 o 
 -10   7   5       60.55       76.29     25.36 o 
  -9   7   5        5.99        0.49     13.11 o 
  -8   7   5        0.57        0.00     12.13 o 
  -7   7   5       53.06       41.20     19.50 o 
  -6   7   5      186.32      165.95     15.37 o 
  -5   7   5     1522.97     1441.36     33.00 o 
  -4   7   5     1458.80     1360.42     33.73 o 
  -3   7   5      314.99      277.41     17.09 o 
  -2   7   5        9.56       21.47     16.59 o 
  -1   7   5     5102.87     5804.09    108.01 o 
   0   7   5      708.91      532.52     16.54 o 
   1   7   5     3055.49     2973.21     41.28 o 
   2   7   5     2259.52     2626.56     38.48 o 
   3   7   5      875.83      759.41     22.32 o 
   4   7   5     1752.55     1842.96     29.64 o 
   5   7   5        3.99        0.00      7.12 o 
   6   7   5       80.53      101.07     10.47 o 
   7   7   5        4.97        0.00     11.47 o 
   8   7   5     3879.80     3720.37     68.75 o 
   9   7   5      249.36      212.04     22.36 o 
  10   7   5      448.04      492.92     29.68 o 
  11   7   5      231.18      262.85     52.73 o 
  12   7   5      183.81      182.60     35.37 o 
  13   7   5      105.03      100.79     43.41 o 
 -13   8   5       62.36       74.36     53.79 o 
 -12   8   5      183.83      179.26     34.52 o 
 -11   8   5       72.54      121.14     33.36 o 
 -10   8   5       35.96       40.21     26.28 o 
  -9   8   5      138.50       67.95     15.95 o 
  -8   8   5      219.02      207.87     18.82 o 
  -7   8   5      953.23     1046.06     48.05 o 
  -6   8   5      614.16      645.61     24.88 o 
  -5   8   5     6932.62     6688.78     95.23 o 
  -4   8   5    12683.85    12328.13    152.28 o 
  -3   8   5      148.67      169.83     15.41 o 
  -2   8   5     3049.60     3079.77     53.05 o 
  -1   8   5      247.49      240.95     15.99 o 
   0   8   5     2410.44     2213.81     35.03 o 
   1   8   5       31.98      146.57     20.95 o 
   2   8   5     3179.04     3070.07     44.17 o 
   3   8   5     3514.41     3570.65     45.32 o 
   4   8   5      357.04      336.75     14.81 o 
   5   8   5     1115.01     1032.21     24.67 o 
   6   8   5      593.36      623.62     19.64 o 
   7   8   5      363.88      320.73     22.93 o 
   8   8   5        0.29       13.45     17.00 o 
   9   8   5        1.48        0.00     15.27 o 
  10   8   5       18.91       51.62     27.08 o 
  11   8   5      314.55      255.76     37.00 o 
  12   8   5      199.46      235.05     36.85 o 
  13   8   5      153.90      131.16     46.76 o 
 -13   9   5      157.29      105.82     28.28 o 
 -12   9   5      265.75      258.89     32.04 o 
 -11   9   5      235.58      222.40     28.42 o 
 -10   9   5      749.50      745.83     51.42 o 
  -9   9   5       31.23       37.84     21.91 o 
  -8   9   5     2433.08     2454.09     50.16 o 
  -7   9   5       32.22       25.14     12.68 o 
  -6   9   5     2697.62     2403.30     46.53 o 
  -5   9   5      762.95      716.47     31.25 o 
  -4   9   5     3739.53     3650.94     63.52 o 
  -3   9   5     5569.72     5525.94     82.48 o 
  -2   9   5      319.21      216.54     17.09 o 
  -1   9   5     2458.01     2359.57     37.21 o 
   0   9   5       36.48       57.63      9.44 o 
   1   9   5     3531.29     3679.91     50.88 o 
   2   9   5       98.29       99.72     11.06 o 
   3   9   5      915.08      872.97     22.06 o 
   4   9   5      516.25      488.15     19.02 o 
   5   9   5       74.68       49.93     10.42 o 
   6   9   5      444.83      512.94     22.55 o 
   7   9   5       11.10        0.00     18.78 o 
   8   9   5      276.28      376.30     27.35 o 
   9   9   5       53.24       91.03     26.96 o 
  10   9   5      282.16      287.92     45.37 o 
  11   9   5      219.18      297.49     39.02 o 
  12   9   5       34.81       15.19     29.36 o 
  13   9   5      116.83      125.57     46.39 o 
 -13  10   5      109.84       65.47     27.89 o 
 -12  10   5      542.20      535.01     59.96 o 
 -11  10   5      203.52      209.19     29.81 o 
 -10  10   5      416.47      383.58     26.52 o 
  -9  10   5     1143.54     1103.87     40.43 o 
  -8  10   5        6.52       17.81     15.14 o 
  -7  10   5     1034.78     1093.95     36.44 o 
  -6  10   5       16.20        0.00     12.28 o 
  -5  10   5      509.87      452.33     25.51 o 
  -4  10   5      611.63      584.16     28.43 o 
  -3  10   5      610.46      538.90     25.39 o 
  -2  10   5     1479.96     1346.14     36.26 o 
  -1  10   5      291.68      381.55     21.61 o 
   0  10   5     1448.13     1371.96     35.68 o 
   1  10   5      347.90      372.51     28.50 o 
   2  10   5     2897.95     2889.98     45.76 o 
   3  10   5      662.13      762.26     21.70 o 
   4  10   5     4741.07     4840.31     59.80 o 
   5  10   5     5113.88     5207.18     63.70 o 
   6  10   5      309.58      312.09     29.15 o 
   7  10   5     2832.98     2724.70     60.18 o 
   8  10   5      122.96      183.04     40.34 o 
   9  10   5     1354.47     1351.96     61.85 o 
  10  10   5      667.83      719.80     84.68 o 
  11  10   5       99.05       81.00     42.01 o 
  12  10   5      143.70      154.16     37.48 o 
 -12  11   5       77.59       34.07     24.22 o 
 -11  11   5      170.82      210.72     30.52 o 
 -10  11   5      230.97      200.00     27.86 o 
  -9  11   5       30.99       33.36     17.72 o 
  -8  11   5      131.28      181.57     21.19 o 
  -7  11   5      957.51      830.31     39.85 o 
  -6  11   5      987.58      847.77     44.72 o 
  -5  11   5     1121.48     1059.18     36.36 o 
  -4  11   5      350.79      297.99     29.05 o 
  -3  11   5      644.47      594.11     27.74 o 
  -2  11   5        6.02       14.03     15.43 o 
  -1  11   5       13.40       16.51     15.30 o 
   0  11   5      289.39      297.77     20.74 o 
   1  11   5     2957.39     3079.94     48.93 o 
   2  11   5      678.24      640.15     23.59 o 
   3  11   5     3709.81     3785.20     74.73 o 
   4  11   5     4727.55     4848.24     68.28 o 
   5  11   5      272.26      277.92     17.36 o 
   6  11   5     3866.62     3994.37     75.42 o 
   7  11   5      263.96      374.14     76.20 o 
   8  11   5      134.75      168.49     48.81 o 
   9  11   5      202.85      245.52     36.94 o 
  10  11   5      671.58      679.17     50.49 o 
  11  11   5      187.72      198.90     45.27 o 
  12  11   5      195.45      153.80     42.85 o 
 -12  12   5        1.11        1.30     24.62 o 
 -11  12   5       58.28       52.75     24.88 o 
 -10  12   5      131.23      121.81     22.29 o 
  -9  12   5       82.59      109.49     20.91 o 
  -8  12   5       91.20      116.30     24.65 o 
  -7  12   5      375.54      448.48     33.03 o 
  -6  12   5       86.34      108.03     20.16 o 
  -5  12   5      932.15      964.48     36.88 o 
  -4  12   5        3.43       42.49     15.93 o 
  -3  12   5     1358.57     1318.12     50.46 o 
  -2  12   5      104.13       42.60     14.98 o 
  -1  12   5        0.25        0.00     12.92 o 
   0  12   5     1489.09     1396.09     46.22 o 
   1  12   5      176.64      196.22     16.13 o 
   2  12   5       22.31       33.61     13.15 o 
   3  12   5       28.90       33.55     16.70 o 
   4  12   5      103.37      119.51     15.00 o 
   5  12   5      218.09      195.24     16.71 o 
   6  12   5      167.47      329.03     34.23 o 
   7  12   5        3.57        0.00     22.64 o 
   8  12   5       64.14       33.53     24.96 o 
   9  12   5      123.83      165.42     33.32 o 
  10  12   5      229.83      178.80     38.23 o 
  11  12   5       67.13       60.72     36.57 o 
 -11  13   5      156.72      157.54     32.43 o 
 -10  13   5        2.73        0.00     18.03 o 
  -9  13   5       75.00       54.96     20.90 o 
  -8  13   5       19.52        2.16     17.52 o 
  -7  13   5      147.98      167.26     23.09 o 
  -6  13   5       59.09       22.04     19.01 o 
  -5  13   5       21.26        4.73     28.40 o 
  -4  13   5      975.70      985.78     37.45 o 
  -3  13   5       10.66        5.45     14.93 o 
  -2  13   5        0.23        0.00     13.86 o 
  -1  13   5      256.70      195.33     20.54 o 
   0  13   5       48.01       49.46     16.41 o 
   1  13   5        8.41        0.00     14.32 o 
   2  13   5     1386.99     1451.15     40.42 o 
   3  13   5      474.84      506.38     34.91 o 
   4  13   5       45.62       30.83     15.01 o 
   5  13   5       91.65       76.55     24.35 o 
   6  13   5      113.97      139.66     29.23 o 
   7  13   5       32.71       14.15     24.86 o 
   8  13   5      302.19      276.07     47.23 o 
   9  13   5       75.81       85.60     43.69 o 
  10  13   5       25.91        5.54     30.76 o 
  11  13   5        0.47        3.77     32.73 o 
 -10  14   5       14.24        0.00     23.39 o 
  -9  14   5       87.75      125.61     27.72 o 
  -8  14   5      336.95      230.00     27.11 o 
  -7  14   5      106.01       90.65     22.11 o 
  -6  14   5       86.10       96.57     21.82 o 
  -5  14   5      290.90      258.89     25.86 o 
  -4  14   5      205.64      233.66     24.86 o 
  -3  14   5      290.34      352.43     34.79 o 
  -2  14   5     1163.19     1190.79     46.04 o 
  -1  14   5       48.73       39.31     17.04 o 
   0  14   5        3.06        0.00     18.34 o 
   1  14   5      168.20      175.47     21.33 o 
   2  14   5       63.27       56.70     17.59 o 
   3  14   5       21.32       38.12     20.35 o 
   4  14   5       57.52       57.92     27.92 o 
   5  14   5       33.45       12.32     22.51 o 
   6  14   5       21.80       42.36     49.00 o 
   7  14   5       39.90       30.89     27.78 o 
   8  14   5        4.66        5.58     51.23 o 
   9  14   5      118.82       60.56     32.85 o 
  10  14   5        3.14        0.00     32.70 o 
 -10  15   5      476.68      530.35     48.43 o 
  -9  15   5        4.70       25.62     22.53 o 
  -8  15   5      405.86      425.79     33.40 o 
  -7  15   5      384.27      372.86     44.78 o 
  -6  15   5      144.96      220.50     29.31 o 
  -5  15   5      285.03      258.12     27.01 o 
  -4  15   5       72.40      135.52     22.07 o 
  -3  15   5      362.83      313.69     42.63 o 
  -2  15   5      375.94      292.05     27.07 o 
  -1  15   5     1202.48     1380.92     50.32 o 
   0  15   5       72.24       35.77     18.75 o 
   1  15   5       11.05       13.71     15.31 o 
   2  15   5      368.47      394.45     27.28 o 
   3  15   5        1.54        0.00     14.02 o 
   4  15   5        1.82        0.00     23.48 o 
   5  15   5       80.41       44.88     28.00 o 
   6  15   5        9.62       31.82     26.22 o 
   7  15   5        9.77       23.27     28.63 o 
   8  15   5       37.39       26.78     39.40 o 
   9  15   5      135.67      134.16     36.88 o 
  -9  16   5      652.49      718.40     78.06 o 
  -8  16   5       43.43       49.64     34.10 o 
  -7  16   5      607.67      483.20     56.36 o 
  -6  16   5      767.44      828.16     41.06 o 
  -5  16   5      443.13      505.93     43.89 o 
  -4  16   5     2008.94     2045.32     69.03 o 
  -3  16   5      349.13      260.87     26.95 o 
  -2  16   5      113.27      118.73     21.60 o 
  -1  16   5      462.30      448.73     47.45 o 
   0  16   5       33.84       21.42     20.95 o 
   1  16   5      210.08      154.91     22.44 o 
   2  16   5        3.83        0.00     15.29 o 
   3  16   5      118.00      141.56     22.54 o 
   4  16   5      271.85      183.33     49.74 o 
   5  16   5      152.85      141.66     33.60 o 
   6  16   5       42.49       69.65     30.06 o 
   7  16   5      452.29      420.14     49.46 o 
   8  16   5       13.10        0.00     44.34 o 
  -8  17   5      109.53      124.79     27.80 o 
  -7  17   5       20.02        0.00     21.49 o 
  -6  17   5        3.74        0.00     19.81 o 
  -5  17   5       19.78       13.07     21.61 o 
  -4  17   5      389.00      353.74     45.25 o 
  -3  17   5      546.36      591.59     36.63 o 
  -2  17   5        3.70       10.62     18.64 o 
  -1  17   5      442.82      495.86     41.39 o 
   0  17   5      408.91      462.85     40.32 o 
   1  17   5      257.72      252.77     34.68 o 
   2  17   5      434.06      565.03     49.65 o 
   3  17   5        8.76        0.00     34.84 o 
   4  17   5      137.98      255.99     56.64 o 
   5  17   5       10.23       16.58     47.51 o 
   6  17   5      123.89       95.02     48.63 o 
   7  17   5        4.00        0.00     34.84 o 
  -6  18   5        0.18        0.00     22.89 o 
  -5  18   5       34.74       57.02     23.63 o 
  -4  18   5       14.46        0.00     20.10 o 
  -3  18   5      351.53      239.15     32.22 o 
  -2  18   5       37.87       16.48     20.92 o 
  -1  18   5       38.07       49.89     24.25 o 
   0  18   5       62.40        9.42     19.68 o 
   1  18   5      129.25       91.52     58.13 o 
   2  18   5      230.84      249.60     51.23 o 
   3  18   5       12.20        0.00     41.55 o 
   4  18   5       27.27       16.58     43.60 o 
   5  18   5      166.35      239.41     62.04 o 
   6  18   5        8.05       38.19     49.37 o 
  -5  19   5       42.85       74.02     26.09 o 
  -4  19   5      133.73      158.30     28.48 o 
  -3  19   5        0.14        0.00     19.96 o 
  -2  19   5       89.75      112.10     26.05 o 
  -1  19   5      110.39      132.98     25.42 o 
   0  19   5        0.44       35.81     26.36 o 
   1  19   5       77.94       67.72     29.66 o 
   2  19   5        4.23        2.24     50.12 o 
   3  19   5        0.53        0.00     42.11 o 
   4  19   5        1.60        0.00     43.97 o 
  -1  20   5       33.62       47.27     35.58 o 
   0  20   5       15.90        7.93     48.25 o 
   1  20   5        5.66       13.97     47.88 o 
 -14   0   6      259.74      341.50     71.91 o 
 -13   0   6      355.46      367.21     65.39 o 
 -12   0   6     1421.62     1279.38     92.04 o 
 -11   0   6      582.71      622.88     78.16 o 
 -10   0   6     1292.84     1307.46    169.54 o 
  -9   0   6      451.45      471.35     36.58 o 
  -8   0   6     5525.92     5986.75    175.50 o 
  -7   0   6     2906.10     2821.53     66.47 o 
  -6   0   6       48.96        8.53      8.57 o 
  -5   0   6      217.11      133.02     26.08 o 
  -4   0   6     1395.80     1666.34     65.02 o 
  -3   0   6        4.81       10.06     14.90 o 
  -2   0   6     5359.44     5379.46    124.45 o 
  -1   0   6      529.15      514.58     29.44 o 
   0   0   6     6121.18     5655.25     89.66 o 
   1   0   6      550.49      859.07     42.29 o 
   2   0   6     6247.89     5212.34    126.50 o 
   3   0   6      419.87      413.23     32.42 o 
   4   0   6      103.01       73.03     19.75 o 
   5   0   6     1288.93     1425.26     59.25 o 
   6   0   6      106.32      103.28     19.56 o 
   7   0   6      294.74      295.18     22.02 o 
   8   0   6     1442.36     1467.59     77.41 o 
   9   0   6      190.10      215.00     37.63 o 
  10   0   6      144.43       77.88     31.67 o 
  11   0   6      450.89      353.24     49.37 o 
  12   0   6      722.54      830.38     65.77 o 
  13   0   6      235.99      217.42     45.27 o 
 -14   1   6       95.71      172.41     42.84 o 
 -13   1   6      191.49      171.15     40.15 o 
 -12   1   6     1072.13     1168.90     50.31 o 
 -11   1   6      145.29      108.54     24.13 o 
 -10   1   6       13.01        3.90     20.98 o 
  -9   1   6     1079.28      992.97     36.25 o 
  -8   1   6        8.26        0.00     10.29 o 
  -7   1   6      187.91      195.19     12.61 o 
  -6   1   6       40.14       51.23      8.76 o 
  -5   1   6       34.87       50.52     14.90 o 
  -4   1   6      236.41      159.89     12.85 o 
  -3   1   6      429.79      406.40     47.51 o 
  -2   1   6     5568.25     5525.39     90.91 o 
  -1   1   6    11358.51    11147.42    220.41 o 
   0   1   6      389.20      531.86     14.00 o 
   1   1   6       36.35       36.44     10.56 o 
   2   1   6        7.18       10.04     10.21 o 
   3   1   6      275.94      248.16     18.89 o 
   4   1   6     2942.24     2490.44     55.19 o 
   5   1   6      617.79      572.43     24.96 o 
   6   1   6     3644.03     3620.75     48.88 o 
   7   1   6     2617.88     2664.26     50.40 o 
   8   1   6        2.99       12.58     12.58 o 
   9   1   6     1790.24     1634.22    104.80 o 
  10   1   6       72.55       98.15     23.47 o 
  11   1   6      507.13      420.61     36.81 o 
  12   1   6       32.71        7.52     21.45 o 
  13   1   6       95.29       86.94     27.04 o 
  14   1   6      170.24      215.19     49.37 o 
 -14   2   6        0.21        0.00     36.30 o 
 -13   2   6        4.71        0.00     30.82 o 
 -12   2   6      183.30      199.59     69.87 o 
 -11   2   6      312.42      319.52     31.64 o 
 -10   2   6       68.13       50.86     20.09 o 
  -9   2   6     1419.07     1464.90     39.90 o 
  -8   2   6      216.75      218.68     19.42 o 
  -7   2   6      129.88       86.46     10.23 o 
  -6   2   6      465.28      576.21     27.38 o 
  -5   2   6       32.17       32.09     15.97 o 
  -4   2   6     1430.44     1546.41     33.61 o 
  -3   2   6        1.12        0.00      8.40 o 
  -2   2   6      450.58      391.32     21.80 o 
  -1   2   6     1572.05     1321.43     31.90 o 
   0   2   6    16803.60    18012.41    238.37 o 
   1   2   6     1878.60     1625.73     30.46 o 
   2   2   6       59.25       40.96     11.29 o 
   3   2   6      162.79      147.44     15.53 o 
   4   2   6     2322.44     2498.19     42.02 o 
   5   2   6     3704.10     4009.33     60.50 o 
   6   2   6     3850.43     3878.33     51.92 o 
   7   2   6      569.89      584.30     25.18 o 
   8   2   6     2647.71     2627.38     53.09 o 
   9   2   6       43.73       18.49     12.99 o 
  10   2   6     1179.40     1209.95     51.13 o 
  11   2   6       11.61       16.68     19.81 o 
  12   2   6      142.41      140.40     27.80 o 
  13   2   6        7.04        0.00     21.49 o 
  14   2   6       78.24       19.48     24.16 o 
 -14   3   6        4.97        0.00     54.08 o 
 -13   3   6       24.06        0.00     35.96 o 
 -12   3   6        4.12        0.00     66.14 o 
 -11   3   6      281.30      332.64     33.11 o 
 -10   3   6        2.51        0.61     18.08 o 
  -9   3   6      225.52      248.22     26.60 o 
  -8   3   6       53.66       50.99     12.27 o 
  -7   3   6      738.65      776.24     24.89 o 
  -6   3   6        8.70       11.03     13.82 o 
  -5   3   6      280.41      252.84     16.55 o 
  -4   3   6     1654.53     1960.09     39.58 o 
  -3   3   6      387.80      413.05     22.18 o 
  -2   3   6     1139.70     1272.85     33.66 o 
  -1   3   6     3865.86     3873.72     53.73 o 
   0   3   6     2043.44     2187.33     33.88 o 
   1   3   6     6053.83     6700.24     85.58 o 
   2   3   6     1038.35      895.00     23.03 o 
   3   3   6       35.17       53.86     10.32 o 
   4   3   6      227.61      252.96     14.59 o 
   5   3   6      426.73      374.23     19.19 o 
   6   3   6      180.39      154.50     15.25 o 
   7   3   6      626.84      687.90     26.99 o 
   8   3   6      717.52      769.74     49.47 o 
   9   3   6       33.66       27.63     15.28 o 
  10   3   6      246.30      250.18     29.47 o 
  11   3   6        2.60        0.00     19.24 o 
  12   3   6      193.14      188.77     31.10 o 
  13   3   6        4.89        0.00     32.23 o 
  14   3   6        6.11       28.99     23.90 o 
 -14   4   6        8.59        0.00     38.90 o 
 -13   4   6        2.83       35.87     35.84 o 
 -12   4   6       93.72       81.13     27.28 o 
 -11   4   6        5.30        0.00     24.34 o 
 -10   4   6      630.05      706.08     40.10 o 
  -9   4   6      154.13      147.53     24.22 o 
  -8   4   6      144.70      156.51     16.16 o 
  -7   4   6      302.63      270.68     18.27 o 
  -6   4   6     4618.13     4906.76     68.64 o 
  -5   4   6      914.96      940.85     40.79 o 
  -4   4   6      190.12      224.02     16.32 o 
  -3   4   6    14703.09    15518.45    173.21 o 
  -2   4   6      171.05      251.53     31.00 o 
  -1   4   6      592.97      647.43     19.75 o 
   0   4   6      236.01      195.45     10.01 o 
   1   4   6       14.73        0.00      7.87 o 
   2   4   6       94.58       95.14     11.06 o 
   3   4   6     2425.15     2436.38     43.36 o 
   4   4   6      180.67      196.43     14.48 o 
   5   4   6      461.66      445.58     15.64 o 
   6   4   6      529.20      476.91     25.44 o 
   7   4   6     1051.46     1079.85     33.14 o 
   8   4   6     1904.75     1849.99     45.12 o 
   9   4   6      438.85      452.72     29.20 o 
  10   4   6       50.43       44.97     24.59 o 
  11   4   6      161.70      158.63     27.01 o 
  12   4   6       43.07       24.97     32.60 o 
  13   4   6       10.03        0.00     36.52 o 
  14   4   6       25.91        0.00     23.82 o 
 -14   5   6      178.81      224.11     36.43 o 
 -13   5   6        3.45        0.00     26.05 o 
 -12   5   6      450.28      438.88     39.44 o 
 -11   5   6      521.63      514.96     76.67 o 
 -10   5   6      187.81      147.85     29.22 o 
  -9   5   6     1273.80     1205.98     47.50 o 
  -8   5   6        2.34       20.95     22.29 o 
  -7   5   6     3635.34     3378.59     56.59 o 
  -6   5   6      563.15      615.25     29.19 o 
  -5   5   6     5966.10     5826.50     86.40 o 
  -4   5   6     2772.24     2568.90     55.80 o 
  -3   5   6      331.49      374.01     18.59 o 
  -2   5   6     4855.35     4914.18     57.87 o 
  -1   5   6     1263.75     1320.80     28.99 o 
   0   5   6     5578.73     5519.86    116.17 o 
   1   5   6     5532.55     6672.21     72.27 o 
   2   5   6    15305.88    15943.31    159.10 o 
   3   5   6       25.44       94.70     19.52 o 
   4   5   6       37.75       15.29      6.80 o 
   5   5   6     1987.64     1849.37     31.87 o 
   6   5   6       17.69       25.30     11.89 o 
   7   5   6     1245.38     1308.30     37.36 o 
   8   5   6        2.08        0.40     12.59 o 
   9   5   6       15.86        0.00     12.90 o 
  10   5   6      184.33      188.66     21.48 o 
  11   5   6       74.54       72.85     38.94 o 
  12   5   6      304.48      249.28     49.19 o 
  13   5   6        0.96        0.00     21.59 o 
 -14   6   6        0.75        0.00     36.24 o 
 -13   6   6      455.98      443.72     43.95 o 
 -12   6   6       92.55       96.48     29.51 o 
 -11   6   6       38.49       37.78     24.07 o 
 -10   6   6     1612.84     1777.24     59.93 o 
  -9   6   6      584.53      698.47     36.65 o 
  -8   6   6     4601.50     4645.47     72.53 o 
  -7   6   6       80.93       52.27     12.55 o 
  -6   6   6     9392.85     9330.20    127.64 o 
  -5   6   6       37.96       19.63     12.09 o 
  -4   6   6     4006.53     3870.68     61.50 o 
  -3   6   6      312.39      418.04     29.90 o 
  -2   6   6    19829.87    20289.33    261.11 o 
  -1   6   6    17207.73    19639.20    187.99 o 
   0   6   6     1783.29     2004.00     35.34 o 
   1   6   6    17618.85    17536.17    169.75 o 
   2   6   6      755.75      801.33     18.33 o 
   3   6   6      675.34      676.21     16.92 o 
   4   6   6     1587.97     1775.71     28.12 o 
   5   6   6        2.61        0.00      7.02 o 
   6   6   6     1867.19     1740.22     47.22 o 
   7   6   6      160.18      189.24     15.86 o 
   8   6   6      247.22      213.99     35.99 o 
   9   6   6      265.06      234.90     22.71 o 
  10   6   6       18.18       51.37     18.01 o 
  11   6   6      355.04      308.90     51.79 o 
  12   6   6        1.25        0.00     21.09 o 
  13   6   6      287.41      304.05     53.84 o 
 -13   7   6        2.04       17.20     28.70 o 
 -12   7   6      463.32      492.25     43.63 o 
 -11   7   6      230.74      331.23     36.17 o 
 -10   7   6       22.82       49.86     24.44 o 
  -9   7   6      214.77      148.62     19.80 o 
  -8   7   6      795.57      719.96     29.89 o 
  -7   7   6      832.06      847.65     31.24 o 
  -6   7   6       22.91       18.07     12.30 o 
  -5   7   6     7905.22     7878.68    106.83 o 
  -4   7   6      881.40      869.71     28.28 o 
  -3   7   6     3781.75     3675.20     72.83 o 
  -2   7   6     9762.77     9924.87    167.20 o 
  -1   7   6        6.12       15.94      8.52 o 
   0   7   6     2150.70     1924.52     31.52 o 
   1   7   6      700.40      608.31     18.13 o 
   2   7   6     6296.10     6162.05     71.17 o 
   3   7   6      140.81      178.58     10.73 o 
   4   7   6     2764.40     2576.90     36.45 o 
   5   7   6     2201.81     2101.69     38.93 o 
   6   7   6      195.01      191.98     18.58 o 
   7   7   6      496.58      526.09     26.96 o 
   8   7   6      650.90      622.07     30.59 o 
   9   7   6      356.91      350.60     25.99 o 
  10   7   6       30.98       12.88     16.27 o 
  11   7   6      510.10      423.29     57.76 o 
  12   7   6      105.77       74.71     42.11 o 
  13   7   6       51.58      130.79     44.90 o 
 -13   8   6      165.41      132.44     34.57 o 
 -12   8   6       24.16       46.76     31.31 o 
 -11   8   6      142.19      188.34     37.65 o 
 -10   8   6      258.91      244.07     37.24 o 
  -9   8   6        4.55        0.00     13.74 o 
  -8   8   6      597.68      549.15     26.40 o 
  -7   8   6      443.98      457.06     44.68 o 
  -6   8   6       66.70       51.94     14.28 o 
  -5   8   6     1039.92      958.06     31.80 o 
  -4   8   6       25.40       25.69     12.82 o 
  -3   8   6      118.03      112.21     14.62 o 
  -2   8   6       23.56       36.59     10.72 o 
  -1   8   6     1669.73     1752.64     30.70 o 
   0   8   6      969.74     1082.19     36.09 o 
   1   8   6     4188.50     4067.42     53.44 o 
   2   8   6      337.69      276.00     16.38 o 
   3   8   6     1229.37     1207.43     24.48 o 
   4   8   6     2762.55     2797.42     39.68 o 
   5   8   6      520.30      572.90     22.28 o 
   6   8   6      446.24      468.60     23.20 o 
   7   8   6      353.42      355.98     24.50 o 
   8   8   6      304.39      342.45     26.29 o 
   9   8   6        7.08        8.90     16.00 o 
  10   8   6      597.59      797.63     41.44 o 
  11   8   6       13.61       11.14     27.57 o 
  12   8   6      230.58      147.93     46.20 o 
  13   8   6       88.02      120.91     45.09 o 
 -13   9   6       68.03       15.20     24.56 o 
 -12   9   6        2.61        0.00     21.31 o 
 -11   9   6        0.13       22.04     22.03 o 
 -10   9   6      108.34       63.11     24.16 o 
  -9   9   6      114.23      107.95     18.21 o 
  -8   9   6        0.45       12.71     14.44 o 
  -7   9   6      557.35      593.75     29.22 o 
  -6   9   6      106.45       88.24     18.33 o 
  -5   9   6     1122.79      993.46     43.36 o 
  -4   9   6      828.02      701.98     28.26 o 
  -3   9   6       36.84       19.54     12.24 o 
  -2   9   6     1499.30     1492.28     36.80 o 
  -1   9   6       36.37       25.15     11.35 o 
   0   9   6       39.84       20.97      8.73 o 
   1   9   6      185.41      191.05     13.17 o 
   2   9   6      720.80      737.71     21.87 o 
   3   9   6      875.02      957.81     23.04 o 
   4   9   6      875.19      856.52     22.36 o 
   5   9   6      128.96      134.30     14.98 o 
   6   9   6      790.97      791.47     27.02 o 
   7   9   6     1052.91     1028.26     37.66 o 
   8   9   6      716.25      793.72     35.30 o 
   9   9   6      218.71      249.05     25.05 o 
  10   9   6      447.94      450.17     41.54 o 
  11   9   6       36.58       44.13     29.83 o 
  12   9   6       94.68       57.57     46.02 o 
 -12  10   6       78.24       60.59     25.61 o 
 -11  10   6       41.37       34.07     23.10 o 
 -10  10   6       15.17       20.42     17.30 o 
  -9  10   6      573.67      640.70     31.10 o 
  -8  10   6        4.88        0.00     14.78 o 
  -7  10   6      646.96      600.15     41.88 o 
  -6  10   6      682.34      660.27     30.76 o 
  -5  10   6       92.21       55.98     15.91 o 
  -4  10   6      534.91      511.77     26.32 o 
  -3  10   6      391.32      336.63     22.39 o 
  -2  10   6      157.43      175.23     19.57 o 
  -1  10   6     3003.53     3258.08     58.70 o 
   0  10   6     1800.86     1701.14     39.82 o 
   1  10   6      373.00      347.30     34.13 o 
   2  10   6     1362.87     1565.24     32.70 o 
   3  10   6       15.82       11.50      8.86 o 
   4  10   6      648.40      808.40     31.29 o 
   5  10   6        0.90        8.53     11.97 o 
   6  10   6      830.52      731.19     27.51 o 
   7  10   6      119.50       77.84     18.66 o 
   8  10   6      466.76      518.53     31.20 o 
   9  10   6       10.18       14.01     25.74 o 
  10  10   6       66.66       54.03     28.27 o 
  11  10   6        4.65        0.00     64.46 o 
  12  10   6        5.60        0.00     38.57 o 
 -12  11   6      156.68      206.27     31.92 o 
 -11  11   6       71.46       75.82     26.45 o 
 -10  11   6      493.12      502.27     33.08 o 
  -9  11   6      443.61      378.90     26.74 o 
  -8  11   6      995.60      858.39     45.04 o 
  -7  11   6     2801.65     2841.26     67.11 o 
  -6  11   6      546.84      522.76     29.28 o 
  -5  11   6     2107.87     1894.56     57.69 o 
  -4  11   6      531.72      528.41     27.73 o 
  -3  11   6     1193.49     1057.12     35.38 o 
  -2  11   6     1318.22     1353.45     38.19 o 
  -1  11   6     1471.08     1519.33     52.69 o 
   0  11   6     2311.94     2242.45     58.73 o 
   1  11   6        2.90        8.12     11.00 o 
   2  11   6     3954.15     4128.07     90.44 o 
   3  11   6     1448.93     1443.66     33.96 o 
   4  11   6      981.59     1014.59     36.55 o 
   5  11   6     1276.46     1233.01     34.31 o 
   6  11   6       55.77       74.00     15.61 o 
   7  11   6     1438.87     1413.90     80.49 o 
   8  11   6      195.39      114.11     63.44 o 
   9  11   6      407.48      432.85     42.48 o 
  10  11   6      407.47      400.68     77.69 o 
  11  11   6       70.42       90.73     34.37 o 
 -11  12   6       87.97       81.73     27.35 o 
 -10  12   6      361.56      435.30     29.72 o 
  -9  12   6      676.55      669.50     43.23 o 
  -8  12   6      489.15      473.85     31.13 o 
  -7  12   6      118.94      138.24     27.97 o 
  -6  12   6     2108.76     2234.93     55.14 o 
  -5  12   6        7.33       23.04     16.84 o 
  -4  12   6     4104.61     4123.81    146.62 o 
  -3  12   6     1791.56     1802.09    157.52 o 
  -2  12   6     1683.10     1605.21     43.22 o 
  -1  12   6      372.40      371.30     24.09 o 
   0  12   6      276.25      276.61     22.09 o 
   1  12   6     1848.37     1766.06     44.14 o 
   2  12   6        9.21        3.97     16.94 o 
   3  12   6     2576.20     2540.70     47.10 o 
   4  12   6      705.24      729.70     63.70 o 
   5  12   6      611.52      649.20     42.61 o 
   6  12   6      106.66       97.23     20.11 o 
   7  12   6       73.12       93.49     27.79 o 
   8  12   6      454.08      410.90     64.74 o 
   9  12   6       42.47       29.30     28.79 o 
  10  12   6      219.11      255.45     40.18 o 
  11  12   6       68.79       88.69     65.11 o 
 -11  13   6       25.57       13.49     31.91 o 
 -10  13   6      337.58      371.29     45.32 o 
  -9  13   6      377.17      417.32     55.20 o 
  -8  13   6      410.67      442.66     31.94 o 
  -7  13   6      242.12      223.10     30.10 o 
  -6  13   6       58.53       56.73     19.04 o 
  -5  13   6      360.00      355.65     27.36 o 
  -4  13   6        3.34        0.00     15.36 o 
  -3  13   6      837.20      944.93     36.78 o 
  -2  13   6      309.44      259.07     22.96 o 
  -1  13   6      907.71      975.14     35.81 o 
   0  13   6     1071.30     1065.68     55.33 o 
   1  13   6       34.38       16.65     17.68 o 
   2  13   6     4425.13     4719.68     80.77 o 
   3  13   6     2020.26     1907.56     48.47 o 
   4  13   6      204.67      168.70     21.44 o 
   5  13   6       54.75       55.81     18.36 o 
   6  13   6      141.12      141.55     56.17 o 
   7  13   6       35.07       20.66     25.73 o 
   8  13   6      369.09      375.82     41.73 o 
   9  13   6      244.22      210.65     38.51 o 
  10  13   6      124.87      105.45     36.09 o 
 -10  14   6      155.86      149.27     34.70 o 
  -9  14   6      254.22      229.27     36.91 o 
  -8  14   6       73.24       89.98     24.37 o 
  -7  14   6       13.88       24.06     19.56 o 
  -6  14   6      532.87      452.07     34.10 o 
  -5  14   6      252.82      233.42     25.70 o 
  -4  14   6      441.26      408.48     41.21 o 
  -3  14   6     1139.64     1327.07     43.85 o 
  -2  14   6      425.26      473.84     48.07 o 
  -1  14   6       87.74      112.58     26.75 o 
   0  14   6       92.92      108.77     19.34 o 
   1  14   6      902.95     1018.04     58.04 o 
   2  14   6      483.81      500.28     28.99 o 
   3  14   6     1106.31     1253.65     51.29 o 
   4  14   6      196.19      179.22     29.18 o 
   5  14   6      469.47      468.48     38.73 o 
   6  14   6      184.24      276.24     35.50 o 
   7  14   6      191.92      175.26     34.19 o 
   8  14   6      433.99      385.45     44.93 o 
   9  14   6       48.67       68.31     33.53 o 
  10  14   6      490.36      499.12    127.99 o 
  -9  15   6       88.52       96.74     26.52 o 
  -8  15   6      182.32      208.12     28.72 o 
  -7  15   6      404.59      423.06     52.33 o 
  -6  15   6      138.93      117.50     23.92 o 
  -5  15   6      585.08      627.60     68.75 o 
  -4  15   6      443.97      343.51     28.92 o 
  -3  15   6      140.88      136.87     21.55 o 
  -2  15   6       31.11        8.79     16.58 o 
  -1  15   6      257.24      247.37     24.87 o 
   0  15   6       36.05       40.72     17.59 o 
   1  15   6       72.44       67.39     18.24 o 
   2  15   6      622.23      607.36     36.05 o 
   3  15   6       32.52       26.13     20.87 o 
   4  15   6      551.97      677.42     64.65 o 
   5  15   6       57.06       83.18     29.06 o 
   6  15   6        1.94        0.00     25.06 o 
   7  15   6       49.70       43.09     38.47 o 
   8  15   6        8.62        0.00     30.04 o 
   9  15   6      180.15       84.88     56.08 o 
  -8  16   6       59.37       50.66     28.72 o 
  -7  16   6       27.92       44.72     21.90 o 
  -6  16   6       28.63       19.67     21.22 o 
  -5  16   6       10.60        8.18     24.42 o 
  -4  16   6        3.24       35.34     24.08 o 
  -3  16   6      187.98      172.82     24.11 o 
  -2  16   6       40.60       62.53     19.69 o 
  -1  16   6        0.49        0.00     17.35 o 
   0  16   6      131.97      192.65     24.22 o 
   1  16   6       39.50       39.35     18.32 o 
   2  16   6       22.02       17.86     17.14 o 
   3  16   6       57.17       82.45     25.99 o 
   4  16   6       79.60       70.05     40.99 o 
   5  16   6        0.00        0.00     36.33 o 
   6  16   6       83.02      104.59     32.99 o 
   7  16   6       45.40       41.32     31.94 o 
   8  16   6       25.32       37.84     32.24 o 
  -7  17   6      278.34      235.35     30.08 o 
  -6  17   6      311.78      266.80     30.33 o 
  -5  17   6        7.99        0.00     31.26 o 
  -4  17   6       15.94       27.68     37.53 o 
  -3  17   6      207.06      199.13     26.65 o 
  -2  17   6      308.46      269.21     29.55 o 
  -1  17   6        0.30        0.00     21.26 o 
   0  17   6      226.48      266.64     45.55 o 
   1  17   6       37.71       42.48     24.98 o 
   2  17   6        3.28       11.60     24.87 o 
   3  17   6        0.41        9.87     43.41 o 
   4  17   6        2.72        0.00     40.80 o 
   5  17   6        0.73        0.00     37.63 o 
   6  17   6        4.27       34.65     45.46 o 
   7  17   6      176.34      170.42     39.37 o 
  -6  18   6      276.94      294.18     32.54 o 
  -5  18   6       46.09       40.86     23.67 o 
  -4  18   6      729.29      831.85     94.46 o 
  -3  18   6      628.34      657.66     83.53 o 
  -2  18   6       70.84       91.41     35.96 o 
  -1  18   6      510.67      596.23     51.70 o 
   0  18   6      132.40      145.80     32.02 o 
   1  18   6        1.64       10.29     27.21 o 
   2  18   6       35.25       48.11     27.52 o 
   3  18   6      132.91      135.82     52.17 o 
   4  18   6        0.78        3.80     28.97 o 
   5  18   6       58.41      146.81     53.66 o 
  -4  19   6       13.47       65.17     23.74 o 
  -3  19   6      499.03      513.31     37.76 o 
  -2  19   6      159.46      158.72     42.76 o 
  -1  19   6      263.81      300.73     72.94 o 
   0  19   6     1023.02     1134.99     80.86 o 
   1  19   6       38.45       80.85     29.18 o 
   2  19   6      470.89      508.05     45.12 o 
   3  19   6      300.96      313.00     66.70 o 
 -14   1   7       33.98       38.97     40.35 o 
 -13   1   7       79.28       31.88     34.58 o 
 -12   1   7        1.24        0.00     29.07 o 
 -11   1   7       34.08       34.73     22.44 o 
 -10   1   7       51.94       41.90     20.65 o 
  -9   1   7       42.34       22.58     14.50 o 
  -8   1   7       76.71       74.90     17.68 o 
  -7   1   7      831.99     1005.44     32.03 o 
  -6   1   7        1.51        2.66      7.24 o 
  -5   1   7      443.02      584.20     57.20 o 
  -4   1   7     3678.95     3935.23     61.51 o 
  -3   1   7       25.87       53.33     13.53 o 
  -2   1   7      785.30      955.27     31.65 o 
  -1   1   7     1554.29     1391.59     36.28 o 
   0   1   7      335.67      392.92     16.22 o 
   1   1   7     3434.47     3754.97     73.49 o 
   2   1   7     1205.56     1246.93     59.71 o 
   3   1   7     5223.70     5125.20     91.88 o 
   4   1   7      734.65      755.39     33.72 o 
   5   1   7      916.91      820.28     27.59 o 
   6   1   7     1521.16     1479.91     46.77 o 
   7   1   7      898.92      864.81     51.14 o 
   8   1   7      576.68      604.43     52.91 o 
   9   1   7      215.74      232.79     27.40 o 
  10   1   7      297.87      291.90     31.53 o 
  11   1   7        7.24        0.00     21.53 o 
  12   1   7       40.98       20.94     22.81 o 
  13   1   7        4.55        0.00     21.61 o 
  14   1   7       44.85      126.50     44.53 o 
 -14   2   7      293.05      323.11     53.15 o 
 -13   2   7       53.31       64.43     39.70 o 
 -12   2   7       91.82       56.89     46.20 o 
 -11   2   7      118.09      131.08     30.72 o 
 -10   2   7       21.85       10.96     19.02 o 
  -9   2   7     1334.71     1141.56     43.90 o 
  -8   2   7      353.39      367.32     27.85 o 
  -7   2   7     1360.01     1420.90     36.73 o 
  -6   2   7        5.42       79.15     12.73 o 
  -5   2   7     1904.82     1649.06     38.72 o 
  -4   2   7     1622.63     1769.51     38.03 o 
  -3   2   7      291.78      319.78     17.57 o 
  -2   2   7     1685.30     1593.31     33.63 o 
  -1   2   7     2437.67     2257.07     37.09 o 
   0   2   7    13127.37    13544.59    330.14 o 
   1   2   7     2619.77     2344.97     75.73 o 
   2   2   7      388.33      344.03     22.15 o 
   3   2   7        9.25        0.00      7.56 o 
   4   2   7     3732.34     3586.54    105.02 o 
   5   2   7     2866.47     3223.05     53.07 o 
   6   2   7       73.41       67.48     16.49 o 
   7   2   7     1418.97     1321.64     35.35 o 
   8   2   7      344.78      297.03     27.57 o 
   9   2   7      250.06      295.60     29.89 o 
  10   2   7       61.99       36.06     28.78 o 
  11   2   7      232.98      241.05     32.19 o 
  12   2   7       23.24       27.07     23.56 o 
  13   2   7      238.07      225.23     33.86 o 
  14   2   7      153.15      111.78     46.76 o 
 -14   3   7       33.37       16.75     67.26 o 
 -13   3   7      198.46      202.17     45.70 o 
 -12   3   7      199.29      140.78     38.69 o 
 -11   3   7      524.49      658.87     42.34 o 
 -10   3   7     1122.35     1172.35     47.68 o 
  -9   3   7     1998.95     2201.60     60.28 o 
  -8   3   7     2744.36     2713.19     49.73 o 
  -7   3   7     1075.96     1050.77     32.50 o 
  -6   3   7     4789.22     4826.48     76.26 o 
  -5   3   7     1072.11      935.64     29.10 o 
  -4   3   7     8896.82     9215.60    119.00 o 
  -3   3   7      785.59     1076.93     29.59 o 
  -2   3   7    15960.28    16556.08    185.75 o 
  -1   3   7     1215.64     1295.65     26.74 o 
   0   3   7      180.63      220.29     14.56 o 
   1   3   7     5527.61     5896.24     79.21 o 
   2   3   7     2039.58     1821.55     40.98 o 
   3   3   7      106.55       64.44     10.24 o 
   4   3   7      508.95      648.99     26.45 o 
   5   3   7     1306.47     1267.08     31.42 o 
   6   3   7      745.01      784.01     63.55 o 
   7   3   7     1655.72     1746.64     41.37 o 
   8   3   7     2215.45     2244.40     68.10 o 
   9   3   7       29.35        3.66     18.44 o 
  10   3   7      999.03     1018.11     47.88 o 
  11   3   7     1314.95     1282.04     67.82 o 
  12   3   7      241.47      163.83     29.85 o 
  13   3   7      322.86      323.14     37.67 o 
 -14   4   7      142.48       76.84     34.02 o 
 -13   4   7       12.61        0.00     44.90 o 
 -12   4   7        4.28        5.03     31.59 o 
 -11   4   7      585.85      575.97     59.22 o 
 -10   4   7      738.24      667.34     40.49 o 
  -9   4   7      858.58      986.23     62.25 o 
  -8   4   7     2920.44     3132.91     68.10 o 
  -7   4   7     2202.21     2274.97     50.05 o 
  -6   4   7        0.08       23.23     11.45 o 
  -5   4   7     4855.20     4107.30     67.94 o 
  -4   4   7     1808.88     1942.49     42.56 o 
  -3   4   7     5825.87     6147.03     80.39 o 
  -2   4   7      333.57      309.35     19.58 o 
  -1   4   7     2822.76     2625.31     44.88 o 
   0   4   7    15682.71    16653.82    184.37 o 
   1   4   7      574.96      661.65     22.32 o 
   2   4   7    10416.29     9997.64    123.45 o 
   3   4   7      341.96      349.54     17.85 o 
   4   4   7     3768.26     3646.30     59.08 o 
   5   4   7     2180.61     2275.19     53.22 o 
   6   4   7      450.21      471.99     22.84 o 
   7   4   7     3527.90     3276.11     61.77 o 
   8   4   7      491.86      490.69     26.30 o 
   9   4   7      295.41      265.88     54.87 o 
  10   4   7      528.89      476.98     36.70 o 
  11   4   7      372.12      445.90     38.19 o 
  12   4   7      189.47      220.05     51.79 o 
  13   4   7       28.27       17.33     38.75 o 
 -14   5   7       19.63        9.49     30.21 o 
 -13   5   7      359.22      461.20     44.20 o 
 -12   5   7       80.81       94.24     35.66 o 
 -11   5   7       87.66      118.07     26.90 o 
 -10   5   7      974.96      964.76     47.83 o 
  -9   5   7       24.53       31.13     19.94 o 
  -8   5   7      185.52      135.66     18.19 o 
  -7   5   7        3.96        4.51     12.69 o 
  -6   5   7        8.71        9.36     14.68 o 
  -5   5   7     1127.88     1172.04     50.95 o 
  -4   5   7     2081.51     2125.55     73.21 o 
  -3   5   7     1664.43     1774.31     33.29 o 
  -2   5   7     2737.99     2726.47     38.17 o 
  -1   5   7     8846.83     9165.28     95.58 o 
   0   5   7     1856.30     1765.13     36.57 o 
   1   5   7    22351.23    22290.40    272.81 o 
   2   5   7     5846.07     6810.03     79.69 o 
   3   5   7       40.62       37.57     10.73 o 
   4   5   7     2750.85     3107.83     54.91 o 
   5   5   7      407.36      384.52     21.43 o 
   6   5   7     3089.86     3100.97     57.48 o 
   7   5   7       39.25       67.21     16.92 o 
   8   5   7      709.36      789.46     32.18 o 
   9   5   7      112.49      151.62     28.51 o 
  10   5   7       54.68       49.49     21.40 o 
  11   5   7       45.52       29.06     35.03 o 
  12   5   7       24.60        0.00     30.00 o 
  13   5   7        0.16        0.51     23.60 o 
 -14   6   7        4.03        0.00     30.08 o 
 -13   6   7       21.93       20.20     28.50 o 
 -12   6   7       68.94        8.91     36.13 o 
 -11   6   7      128.81      168.77     30.92 o 
 -10   6   7     1460.39     1359.93     59.21 o 
  -9   6   7     1930.14     1924.80     49.99 o 
  -8   6   7       28.24       64.70     14.88 o 
  -7   6   7     1682.16     1543.22     42.90 o 
  -6   6   7     3379.73     3156.13     61.32 o 
  -5   6   7       38.41       28.81     16.28 o 
  -4   6   7      324.07      331.70     18.96 o 
  -3   6   7      306.22      356.33     21.35 o 
  -2   6   7       32.64       31.41      7.86 o 
  -1   6   7       82.49       69.78     11.13 o 
   0   6   7     1262.11     1312.41     25.05 o 
   1   6   7      283.81      316.36     14.25 o 
   2   6   7      714.10      603.75     16.25 o 
   3   6   7       32.25       28.35      7.05 o 
   4   6   7       62.99       69.49     11.46 o 
   5   6   7       19.11        6.26      9.73 o 
   6   6   7       39.74       46.33     12.03 o 
   7   6   7      636.72      599.31     24.23 o 
   8   6   7      355.65      368.29     24.70 o 
   9   6   7        0.18        6.23     15.50 o 
  10   6   7      218.19      170.74     27.34 o 
  11   6   7       19.13       51.61     37.45 o 
  12   6   7       10.75        7.08     36.14 o 
  13   6   7       33.54       39.31     36.14 o 
 -13   7   7       71.79       25.07     30.17 o 
 -12   7   7        2.35       22.82     27.07 o 
 -11   7   7       80.08      127.22     34.30 o 
 -10   7   7      342.20      329.27     54.48 o 
  -9   7   7      231.55      208.51     46.41 o 
  -8   7   7        6.07        9.63     15.25 o 
  -7   7   7      172.79      120.18     21.26 o 
  -6   7   7       82.57       78.15     14.92 o 
  -5   7   7      649.46      484.05     24.37 o 
  -4   7   7     1257.19     1505.08     37.32 o 
  -3   7   7     1670.66     1958.89     40.98 o 
  -2   7   7     1730.52     1685.01     32.62 o 
  -1   7   7      137.36      190.15     11.65 o 
   0   7   7       36.08       24.43      8.00 o 
   1   7   7     3561.17     3470.05     60.72 o 
   2   7   7      505.37      539.10     18.53 o 
   3   7   7      879.04      846.77     20.29 o 
   4   7   7     2421.95     2389.28     42.21 o 
   5   7   7     1556.09     1495.03     39.72 o 
   6   7   7     2887.24     2777.38     47.95 o 
   7   7   7       45.76       46.10     13.06 o 
   8   7   7       90.93      122.83     19.80 o 
   9   7   7        1.14       27.88     17.19 o 
  10   7   7      128.55      152.59     43.78 o 
  11   7   7      164.85      203.45     47.69 o 
  12   7   7       11.07      109.18     41.17 o 
  13   7   7       57.19       63.34     44.90 o 
 -13   8   7        4.77        0.00     28.59 o 
 -12   8   7      202.98      235.83     37.53 o 
 -11   8   7       15.63        0.00     27.96 o 
 -10   8   7      369.05      257.72     29.26 o 
  -9   8   7      645.52      698.46     30.74 o 
  -8   8   7        0.92        0.00     18.90 o 
  -7   8   7      311.63      293.41     22.76 o 
  -6   8   7      589.60      590.94     27.91 o 
  -5   8   7     4660.25     4448.61     73.44 o 
  -4   8   7      596.94      661.92     27.29 o 
  -3   8   7     2591.48     2730.94     51.80 o 
  -2   8   7     2493.00     2177.02     44.40 o 
  -1   8   7      693.60      691.30     23.02 o 
   0   8   7     2366.41     2383.84     37.68 o 
   1   8   7      174.13      193.70     15.22 o 
   2   8   7     4218.19     4226.83     55.90 o 
   3   8   7     1021.70     1044.49     30.37 o 
   4   8   7      154.74      179.48     14.86 o 
   5   8   7      998.42     1196.99     31.18 o 
   6   8   7        1.78        5.12     11.65 o 
   7   8   7       73.85       44.59     16.67 o 
   8   8   7      485.09      483.44     29.12 o 
   9   8   7      339.22      334.59     26.92 o 
  10   8   7        0.15       35.03     34.65 o 
  11   8   7      595.30      477.51     64.65 o 
  12   8   7       78.30      127.99     48.44 o 
 -13   9   7      225.51      223.78     33.16 o 
 -12   9   7        7.48        9.15     23.76 o 
 -11   9   7      567.58      594.60     40.23 o 
 -10   9   7       99.93       94.67     24.77 o 
  -9   9   7      795.26      935.49     75.98 o 
  -8   9   7      580.58      593.30     31.64 o 
  -7   9   7     2619.12     2510.60     55.83 o 
  -6   9   7     4987.10     4960.42     82.12 o 
  -5   9   7      133.07      164.67     18.91 o 
  -4   9   7     6344.84     5892.32     89.33 o 
  -3   9   7     1469.66     1519.61     38.76 o 
  -2   9   7     2054.22     1870.19     42.20 o 
  -1   9   7     1130.92     1204.58     33.52 o 
   0   9   7      897.06      831.79     39.13 o 
   1   9   7     1740.21     1761.19     32.98 o 
   2   9   7     1269.66     1250.53     30.11 o 
   3   9   7     2813.05     2894.54     49.13 o 
   4   9   7      104.12      120.53     16.72 o 
   5   9   7     2246.66     2271.31     44.53 o 
   6   9   7     1433.59     1385.17     35.15 o 
   7   9   7      151.59      153.51     20.76 o 
   8   9   7      332.60      415.50     28.86 o 
   9   9   7        0.45       11.20     23.57 o 
  10   9   7     1002.01     1169.84     56.47 o 
  11   9   7       88.76       76.95     43.04 o 
  12   9   7      115.57      128.55     52.73 o 
 -12  10   7      613.66      656.66     53.99 o 
 -11  10   7      148.53      151.58     28.32 o 
 -10  10   7      213.30      229.50     23.82 o 
  -9  10   7       87.46      115.69     21.26 o 
  -8  10   7      225.57      226.91     24.48 o 
  -7  10   7      585.71      636.50     32.56 o 
  -6  10   7      241.44      239.58     32.45 o 
  -5  10   7     1989.48     1837.94     48.44 o 
  -4  10   7     1112.40     1049.09     35.17 o 
  -3  10   7     1150.68     1170.97     39.97 o 
  -2  10   7     1405.73     1420.18     37.86 o 
  -1  10   7     1275.31     1340.97     36.64 o 
   0  10   7     3209.35     3140.71     90.75 o 
   1  10   7       11.42       28.24      9.88 o 
   2  10   7     2809.06     2608.60     43.51 o 
   3  10   7      117.13      158.57     16.62 o 
   4  10   7     5219.33     5238.35     85.69 o 
   5  10   7     1103.54     1240.18     46.22 o 
   6  10   7      784.71      797.47     29.03 o 
   7  10   7     1306.95     1396.65     43.74 o 
   8  10   7       30.38       16.15     17.25 o 
   9  10   7      529.94      573.88     43.90 o 
  10  10   7       33.62       28.04     31.86 o 
  11  10   7       78.08       62.41     43.04 o 
  12  10   7        1.91       30.74     44.34 o 
 -12  11   7       23.99       63.53     40.14 o 
 -11  11   7       30.10       13.49     36.89 o 
 -10  11   7       43.26        0.00     29.39 o 
  -9  11   7       12.46       14.59     19.13 o 
  -8  11   7       52.88       46.13     25.14 o 
  -7  11   7      144.30      116.68     21.07 o 
  -6  11   7      391.54      383.39     26.91 o 
  -5  11   7       95.66       85.18     18.67 o 
  -4  11   7     1509.56     1466.48     42.38 o 
  -3  11   7     2077.68     2131.05     49.88 o 
  -2  11   7      577.89      477.50     25.49 o 
  -1  11   7      303.07      308.10     22.02 o 
   0  11   7      331.31      337.87     26.90 o 
   1  11   7     3184.91     3278.46     63.98 o 
   2  11   7      105.90       69.49     12.79 o 
   3  11   7     2992.99     3235.92     74.90 o 
   4  11   7     1680.93     1572.71     45.84 o 
   5  11   7      102.29       94.16     20.03 o 
   6  11   7       24.62       14.05     13.26 o 
   7  11   7      185.04      183.11     28.01 o 
   8  11   7      220.64      268.94     33.99 o 
   9  11   7      216.94      219.76     34.61 o 
  10  11   7      609.50      584.05     48.53 o 
  11  11   7        6.43       49.93     48.44 o 
 -11  12   7        0.64        0.00     26.47 o 
 -10  12   7       94.82      127.51     25.21 o 
  -9  12   7      163.64      129.68     24.05 o 
  -8  12   7      297.53      323.58     28.41 o 
  -7  12   7      353.37      378.87     28.66 o 
  -6  12   7       14.77        0.00     22.34 o 
  -5  12   7       43.80       31.71     17.46 o 
  -4  12   7      352.65      320.11     25.23 o 
  -3  12   7     1002.72     1048.47     36.92 o 
  -2  12   7      309.06      268.07     22.78 o 
  -1  12   7      103.13       81.07     26.57 o 
   0  12   7        1.00        0.00     15.06 o 
   1  12   7      314.53      275.24     22.06 o 
   2  12   7      144.44      149.03     18.12 o 
   3  12   7      326.18      307.29     23.69 o 
   4  12   7      382.46      457.76     29.11 o 
   5  12   7      250.43      267.07     29.49 o 
   6  12   7        2.05        0.00     17.05 o 
   7  12   7       66.42       59.75     56.17 o 
   8  12   7        9.43        0.00     39.12 o 
   9  12   7        7.55        0.00     23.23 o 
  10  12   7        3.44       15.19     42.94 o 
  11  12   7      235.38      129.86     53.84 o 
 -11  13   7       16.38        0.00     28.89 o 
 -10  13   7       96.30      111.63     25.62 o 
  -9  13   7       32.21       25.86     21.02 o 
  -8  13   7       21.46       18.47     19.53 o 
  -7  13   7      142.78      137.82     23.14 o 
  -6  13   7        0.44        4.16     16.43 o 
  -5  13   7        1.55        0.00     18.40 o 
  -4  13   7      293.06      319.54     26.20 o 
  -3  13   7        1.40        0.00     15.57 o 
  -2  13   7      151.72      186.41     39.59 o 
  -1  13   7      456.19      460.24     27.41 o 
   0  13   7      350.87      395.13     26.46 o 
   1  13   7        9.59       20.79     15.60 o 
   2  13   7      122.05      115.73     24.17 o 
   3  13   7      170.37      187.78     19.68 o 
   4  13   7      202.78      211.50     23.70 o 
   5  13   7      135.06      163.22     39.79 o 
   6  13   7       15.87        0.00     24.03 o 
   7  13   7        7.84        0.00     38.94 o 
   8  13   7      128.16      157.31     64.28 o 
   9  13   7        0.71       15.56     29.29 o 
  10  13   7       12.79        0.00     46.02 o 
 -10  14   7        1.73        0.00     21.86 o 
  -9  14   7       32.09       21.84     26.73 o 
  -8  14   7       39.35       41.98     21.50 o 
  -7  14   7      117.48      105.57     22.54 o 
  -6  14   7       57.24       22.57     19.20 o 
  -5  14   7       52.00       54.15     19.29 o 
  -4  14   7      217.63      215.95     41.41 o 
  -3  14   7      730.64      654.89     33.26 o 
  -2  14   7      183.97      179.86     26.51 o 
  -1  14   7     1243.77     1067.39     38.75 o 
   0  14   7     1110.29     1147.02     39.13 o 
   1  14   7       19.51        4.21     16.54 o 
   2  14   7       70.11       68.79     23.76 o 
   3  14   7        1.24       22.84     17.37 o 
   4  14   7     1299.26     1336.48     46.47 o 
   5  14   7       71.86      103.09     27.85 o 
   6  14   7        5.57        0.00     21.60 o 
   7  14   7      240.72      243.36     38.02 o 
   8  14   7       14.42        0.00     28.40 o 
   9  14   7      228.70      194.59     40.24 o 
  -9  15   7       46.28       54.61     23.17 o 
  -8  15   7       52.88       69.49     25.38 o 
  -7  15   7        0.28       21.13     20.61 o 
  -6  15   7      454.47      496.87     34.98 o 
  -5  15   7        9.75        0.00     18.55 o 
  -4  15   7       85.52       90.37     23.71 o 
  -3  15   7       65.47       32.42     19.05 o 
  -2  15   7     1142.82     1239.22     51.04 o 
  -1  15   7        2.20        0.00     14.61 o 
   0  15   7      641.46      681.30     36.31 o 
   1  15   7     1027.09      977.96     38.20 o 
   2  15   7      190.40      195.69     29.36 o 
   3  15   7     1023.57     1025.39     49.29 o 
   4  15   7      192.71      261.39     50.86 o 
   5  15   7      485.77      456.27     59.80 o 
   6  15   7       91.17       60.01     50.86 o 
   7  15   7        5.70       12.37     69.68 o 
   8  15   7      135.32       55.09     35.16 o 
  -8  16   7        1.38        0.00     20.86 o 
  -7  16   7        1.63        5.91     20.51 o 
  -6  16   7        0.14        5.66     21.14 o 
  -5  16   7      248.12      301.88     29.67 o 
  -4  16   7       58.33       27.28     20.41 o 
  -3  16   7      443.89      489.55     47.19 o 
  -2  16   7       75.78       75.83     47.32 o 
  -1  16   7       41.51       35.83     24.59 o 
   0  16   7      831.63      861.34     54.07 o 
   1  16   7        2.94        9.39     21.95 o 
   2  16   7      467.16      541.39     88.78 o 
   3  16   7       18.89       29.68     22.02 o 
   4  16   7      493.66      600.28     68.19 o 
   5  16   7        0.57        0.00     35.58 o 
   6  16   7      811.06     1069.97     83.84 o 
   7  16   7      237.65      275.49     42.09 o 
  -7  17   7       40.39       16.42     22.17 o 
  -6  17   7      265.23      257.69     30.21 o 
  -5  17   7       30.55       37.53     22.34 o 
  -4  17   7      562.65      551.04     65.86 o 
  -3  17   7      493.07      492.79     44.14 o 
  -2  17   7       79.94       54.19     37.45 o 
  -1  17   7      164.06      172.41     37.35 o 
   0  17   7        8.26       15.68     24.38 o 
   1  17   7      500.70      680.02     47.69 o 
   2  17   7       51.70       47.60     25.64 o 
   3  17   7      654.75      721.57     74.52 o 
   4  17   7       10.48       21.80     40.24 o 
   5  17   7      558.64      616.49     70.61 o 
   6  17   7      530.55      460.18     70.42 o 
  -5  18   7      132.69       91.23     26.45 o 
  -4  18   7       66.74       70.60     24.72 o 
  -3  18   7      697.24      700.89     69.68 o 
  -2  18   7      132.77      148.31     32.72 o 
  -1  18   7      357.61      337.19    101.26 o 
   0  18   7      533.30      543.92     45.14 o 
   1  18   7       27.72       63.86     37.35 o 
   2  18   7      380.12      433.07     52.73 o 
   3  18   7       19.00        7.82     44.34 o 
   4  18   7       19.50       65.32     28.15 o 
   5  18   7       84.91      125.57     51.98 o 
  -3  19   7        4.57        0.00     25.85 o 
  -2  19   7       27.21       22.72     29.26 o 
  -1  19   7       55.55       33.26     28.73 o 
   0  19   7      177.89      197.89     36.78 o 
   1  19   7       17.04       44.00     29.02 o 
   2  19   7      171.97      196.70     37.19 o 
 -14   0   8        0.40        0.00     48.25 o 
 -13   0   8       18.41        9.69     52.17 o 
 -12   0   8      267.22      165.07     55.52 o 
 -11   0   8      853.42      830.75     81.04 o 
 -10   0   8       58.37       30.74     34.65 o 
  -9   0   8      612.46      695.86     67.07 o 
  -8   0   8     1273.03     1294.10     76.01 o 
  -7   0   8      577.69      584.94     28.52 o 
  -6   0   8       41.66       50.12     14.09 o 
  -5   0   8     4203.41     4463.76    129.48 o 
  -4   0   8     1984.93     1765.08     70.61 o 
  -3   0   8     2277.18     2646.51     84.40 o 
  -2   0   8     1122.17     1261.49     53.66 o 
  -1   0   8      601.83      716.42     30.14 o 
   0   0   8     5075.84     5122.54    134.70 o 
   1   0   8      517.66      572.52     40.62 o 
   3   0   8     4393.32     5121.05    134.89 o 
   4   0   8      599.64      580.54     43.04 o 
   5   0   8     8245.53     8493.41    198.79 o 
   6   0   8     3970.24     4118.15    121.47 o 
   7   0   8      757.36      671.08     50.86 o 
   8   0   8     1729.79     1571.32     75.45 o 
   9   0   8      701.25      744.11     57.20 o 
  10   0   8      848.64      763.30     61.48 o 
  11   0   8      209.86      163.39     43.22 o 
  12   0   8      501.49      556.87     62.23 o 
  13   0   8       34.73       66.70     38.38 o 
 -14   1   8       98.35      123.51     44.93 o 
 -13   1   8        0.54        0.00     33.26 o 
 -12   1   8      188.07      209.35     40.55 o 
 -11   1   8      188.88      151.80     53.47 o 
 -10   1   8      382.57      414.58     42.19 o 
  -9   1   8      514.59      493.46     41.83 o 
  -8   1   8      414.65      425.28     59.34 o 
  -7   1   8      181.33      131.23     11.74 o 
  -6   1   8       21.88        0.00     10.78 o 
  -5   1   8      266.62      278.64     29.54 o 
  -4   1   8       73.66       59.02     16.11 o 
  -3   1   8     2355.24     2094.54     52.92 o 
  -2   1   8      307.64      365.39     23.06 o 
  -1   1   8     4538.55     4719.54     67.73 o 
   0   1   8     1401.16     1259.85     24.06 o 
   1   1   8      709.12      763.56     33.05 o 
   2   1   8     3619.66     3279.09     70.42 o 
   3   1   8      174.09      222.24     26.08 o 
   4   1   8      909.54      893.31     30.64 o 
   5   1   8      171.57      211.39     22.17 o 
   6   1   8     6100.48     6012.87    111.18 o 
   7   1   8      919.12     1025.34     75.55 o 
   8   1   8      472.09      574.13     35.37 o 
   9   1   8      985.73      935.15     51.79 o 
  10   1   8      126.58      122.89     26.02 o 
  11   1   8     1489.21     1508.93     76.29 o 
  12   1   8        3.23       25.93     26.46 o 
  13   1   8      168.64      119.66     31.25 o 
 -14   2   8       10.35        1.05     39.90 o 
 -13   2   8        0.82        0.00     33.03 o 
 -12   2   8       37.29       22.52     32.83 o 
 -11   2   8       18.84       27.18     34.73 o 
 -10   2   8       17.62       20.66     19.10 o 
  -9   2   8      746.73      738.69     49.18 o 
  -8   2   8       40.56       15.63     20.06 o 
  -7   2   8       47.36       72.79     14.25 o 
  -6   2   8      728.67      845.40     37.08 o 
  -5   2   8       24.69       70.57     12.61 o 
  -4   2   8     2501.47     2301.32     45.75 o 
  -3   2   8     4093.47     4383.09     84.86 o 
  -2   2   8     2622.33     2744.40     48.11 o 
  -1   2   8    17112.24    17458.92    195.50 o 
   0   2   8     6369.18     7967.28    125.32 o 
   1   2   8     1039.05     1220.62     28.43 o 
   2   2   8      475.69      600.35     32.04 o 
   3   2   8      388.87      350.83     24.05 o 
   4   2   8      281.56      273.73     16.27 o 
   5   2   8     9133.92     8778.79    145.22 o 
   6   2   8     1887.54     1881.71     54.93 o 
   7   2   8     2114.83     2020.09     58.42 o 
   8   2   8      408.18      377.55     78.44 o 
   9   2   8        8.62        0.33     18.22 o 
  10   2   8      209.80      165.14     34.47 o 
  11   2   8      362.11      370.72     37.54 o 
  12   2   8      458.92      414.71     57.01 o 
  13   2   8        7.58       31.17     25.87 o 
 -14   3   8        1.16       12.78     42.11 o 
 -13   3   8        0.25       13.68     27.68 o 
 -12   3   8       15.46        0.00     44.99 o 
 -11   3   8      117.64      120.66     91.76 o 
 -10   3   8      394.06      436.55     34.55 o 
  -9   3   8       99.25      175.92     30.57 o 
  -8   3   8        6.47       24.23     12.78 o 
  -7   3   8      155.33      131.24     15.65 o 
  -6   3   8       11.46       46.06     17.58 o 
  -5   3   8      153.92      122.42     14.19 o 
  -4   3   8      777.48      834.54     37.05 o 
  -3   3   8     1863.83     2066.45     36.05 o 
  -2   3   8      379.11      411.21     16.15 o 
  -1   3   8      854.82      896.03     23.40 o 
   0   3   8     1736.37     1916.10     33.57 o 
   1   3   8      232.02      183.90     15.73 o 
   2   3   8     4693.71     4651.32     67.90 o 
   3   3   8     4472.73     4553.62     67.35 o 
   4   3   8      685.09      666.79     23.17 o 
   5   3   8     1556.97     1806.97     52.14 o 
   6   3   8     1211.54     1176.66     53.46 o 
   7   3   8      181.21      156.09     23.51 o 
   8   3   8       10.02        0.34     17.67 o 
   9   3   8        0.16        0.00     32.14 o 
  10   3   8      155.41      117.69     25.66 o 
  11   3   8      107.22       52.45     24.49 o 
  12   3   8      216.78      197.31     32.47 o 
  13   3   8       30.32        0.75     36.70 o 
 -14   4   8       31.34        0.00     42.16 o 
 -13   4   8        2.25        0.00     34.51 o 
 -12   4   8       14.39        7.64     30.46 o 
 -11   4   8       47.04       77.26     24.69 o 
 -10   4   8      230.64      221.33     28.92 o 
  -9   4   8      141.16      154.26     46.95 o 
  -8   4   8      162.27      172.78     19.45 o 
  -7   4   8      105.58       85.90     15.95 o 
  -6   4   8        4.02       12.15     16.72 o 
  -5   4   8        8.04        5.60     10.08 o 
  -4   4   8      476.67      464.02     33.67 o 
  -3   4   8      308.85      401.85     16.19 o 
  -2   4   8        5.77        0.00      7.45 o 
  -1   4   8     1626.20     1698.23     32.67 o 
   0   4   8     5866.64     6349.57     80.82 o 
   1   4   8     1884.88     1768.69     36.95 o 
   2   4   8      977.80     1121.00     30.78 o 
   3   4   8     1498.90     1469.23     34.05 o 
   4   4   8        0.10        2.44     12.25 o 
   5   4   8      853.24      887.05     34.88 o 
   6   4   8        8.23        0.00     11.22 o 
   7   4   8      620.31      722.20     38.53 o 
   8   4   8       57.66       44.62     25.43 o 
   9   4   8     1292.74     1249.76     51.55 o 
  10   4   8       58.21      110.70     25.48 o 
  11   4   8       57.71       35.75     23.02 o 
  12   4   8       30.62       39.65     31.21 o 
  13   4   8      100.59       64.07     29.62 o 
 -13   5   8       10.59       48.96     36.47 o 
 -12   5   8       52.79       53.53     29.13 o 
 -11   5   8       19.62       18.71     27.16 o 
 -10   5   8       30.44       32.17     28.87 o 
  -9   5   8       21.18        0.00     23.43 o 
  -8   5   8      157.20      110.42     26.23 o 
  -7   5   8      352.34      363.60     24.28 o 
  -6   5   8      631.72      613.89     60.56 o 
  -5   5   8     1294.55     1206.04     35.83 o 
  -4   5   8      339.32      393.68     20.96 o 
  -3   5   8      482.70      375.85     27.67 o 
  -2   5   8        3.21        0.00      6.58 o 
  -1   5   8      995.67     1046.99     22.75 o 
   0   5   8       68.08       66.89     10.22 o 
   1   5   8    12151.49    12183.83    123.13 o 
   2   5   8     1678.63     1769.78     38.43 o 
   3   5   8        2.00        0.00      9.44 o 
   4   5   8      108.59       72.49     13.60 o 
   5   5   8      121.18      161.83     16.50 o 
   6   5   8      302.74      272.62     22.58 o 
   7   5   8      142.85      148.22     18.60 o 
   8   5   8     1964.16     1887.78     61.41 o 
   9   5   8      173.56      131.70     26.55 o 
  10   5   8       46.76       35.52     22.61 o 
  11   5   8      362.25      341.54     34.88 o 
  12   5   8       49.14       70.80     39.87 o 
  13   5   8       30.31       38.37     33.07 o 
 -13   6   8      280.21      306.66     60.47 o 
 -12   6   8        0.03       14.52     26.78 o 
 -11   6   8      132.88      201.89     31.96 o 
 -10   6   8      242.51      178.07     41.17 o 
  -9   6   8      439.16      527.79     45.41 o 
  -8   6   8      299.75      303.06     25.01 o 
  -7   6   8      817.10      798.85     33.39 o 
  -6   6   8      833.84      789.50     36.07 o 
  -5   6   8     2054.44     2161.81     46.08 o 
  -4   6   8     5155.46     4660.08     72.62 o 
  -3   6   8       37.48       43.60     11.73 o 
  -2   6   8     1195.22     1080.00     23.24 o 
  -1   6   8     1732.13     1854.01     31.53 o 
   0   6   8     1194.64     1281.89     28.45 o 
   1   6   8      262.28      268.58     13.93 o 
   2   6   8     3194.85     3560.92     52.57 o 
   3   6   8        6.69        4.71      9.40 o 
   4   6   8      217.86      216.68     15.63 o 
   5   6   8      231.18      286.29     17.91 o 
   6   6   8      468.38      533.73     23.16 o 
   7   6   8      253.87      303.32     20.44 o 
   8   6   8      155.63      131.50     28.78 o 
   9   6   8       46.54       23.87     19.74 o 
  10   6   8        4.03        0.00     39.59 o 
  11   6   8        2.76       32.04     37.45 o 
  12   6   8      243.52      281.88     51.79 o 
  13   6   8       64.05       59.54     27.74 o 
 -13   7   8       79.82       89.08     55.71 o 
 -12   7   8      426.72      404.49     42.08 o 
 -11   7   8       15.11        9.54     24.85 o 
 -10   7   8      241.89      354.24     43.16 o 
  -9   7   8       73.02       97.89     20.99 o 
  -8   7   8     1012.23     1113.77     45.21 o 
  -7   7   8     3203.26     2964.01     59.63 o 
  -6   7   8      561.51      587.46     27.52 o 
  -5   7   8     1020.99     1048.78     33.37 o 
  -4   7   8       25.78       40.65     12.99 o 
  -3   7   8     2798.20     2779.75     51.75 o 
  -2   7   8      169.95      173.12     15.28 o 
  -1   7   8     1129.16      785.20     23.31 o 
   0   7   8     4621.43     4573.80     58.12 o 
   1   7   8     2372.44     2298.18     36.71 o 
   2   7   8     4942.99     5094.78     77.53 o 
   3   7   8       43.74       27.02     11.29 o 
   4   7   8     1826.90     1718.41     36.49 o 
   5   7   8       92.61       87.82     13.38 o 
   6   7   8      334.09      361.34     20.35 o 
   7   7   8       46.15       38.62     13.38 o 
   8   7   8      977.72     1012.66     37.47 o 
   9   7   8      101.98      165.50     27.93 o 
  10   7   8       48.54       38.94     38.01 o 
  11   7   8      622.17      516.07     64.84 o 
  12   7   8      129.57      102.11     29.77 o 
 -13   8   8       26.38       20.84     38.61 o 
 -12   8   8       16.32       48.24     34.06 o 
 -11   8   8        9.06        0.00     36.14 o 
 -10   8   8       34.18       21.87     25.49 o 
  -9   8   8       17.13        0.00     16.06 o 
  -8   8   8      298.01      246.60     24.17 o 
  -7   8   8       61.94       54.82     20.17 o 
  -6   8   8      669.49      706.67     30.76 o 
  -5   8   8      624.54      618.28     28.53 o 
  -4   8   8     2121.53     1891.95     44.22 o 
  -3   8   8     1436.55     1318.32     35.77 o 
  -2   8   8       39.88       18.73     19.83 o 
  -1   8   8      770.35      794.41     27.07 o 
   0   8   8        2.15        0.00      7.75 o 
   1   8   8     1371.87     1258.16     27.43 o 
   2   8   8     2929.05     3124.47     50.83 o 
   3   8   8     1002.44      946.88     27.50 o 
   4   8   8      792.04      734.30     30.12 o 
   5   8   8     3350.37     3419.76     55.88 o 
   6   8   8       59.77       66.51     14.76 o 
   7   8   8     2125.13     2040.95     43.23 o 
   8   8   8      389.87      476.30     30.09 o 
   9   8   8      175.49      189.10     43.60 o 
  10   8   8      391.38      327.34     56.45 o 
  11   8   8       45.17       39.66     25.65 o 
  12   8   8      124.32       50.30     45.46 o 
 -12   9   8        0.93       21.07     29.12 o 
 -11   9   8       75.37       39.39     26.72 o 
 -10   9   8      145.93       59.26     36.61 o 
  -9   9   8      127.29      136.60     22.26 o 
  -8   9   8      978.82      866.50     36.46 o 
  -7   9   8     1236.28     1260.78     42.17 o 
  -6   9   8      313.46      330.49     24.81 o 
  -5   9   8       63.26       30.77     23.66 o 
  -4   9   8      296.19      275.26     35.02 o 
  -3   9   8      480.96      457.72     24.30 o 
  -2   9   8      156.22      201.01     18.49 o 
  -1   9   8      459.04      397.33     22.00 o 
   0   9   8       87.44       63.66     13.14 o 
   1   9   8      265.83      278.04     23.93 o 
   2   9   8      455.89      508.07     24.44 o 
   3   9   8      100.39       92.96     14.11 o 
   4   9   8      360.76      372.88     24.34 o 
   5   9   8       56.05       34.84     13.66 o 
   6   9   8        0.87        0.00     11.49 o 
   7   9   8      261.48      230.77     23.67 o 
   8   9   8       22.51        6.25     17.16 o 
   9   9   8        4.73       57.01     42.48 o 
  10   9   8      159.75      176.76     30.74 o 
  11   9   8       12.27       20.87     41.55 o 
  12   9   8       57.99       80.49     45.83 o 
 -12  10   8       63.42       54.29     30.47 o 
 -11  10   8      161.43      174.42     33.68 o 
 -10  10   8       77.97       68.00     27.40 o 
  -9  10   8       44.12        7.24     17.88 o 
  -8  10   8      203.34      211.92     24.13 o 
  -7  10   8       38.48       16.38     17.42 o 
  -6  10   8      240.56      210.48     22.64 o 
  -5  10   8        3.88        0.00     16.24 o 
  -4  10   8       12.28       18.46     14.90 o 
  -3  10   8      130.70       91.86     25.33 o 
  -2  10   8      231.93      224.02     20.37 o 
  -1  10   8      183.51      175.88     17.58 o 
   0  10   8       75.48       54.63     13.93 o 
   1  10   8      843.79      839.35     24.58 o 
   2  10   8      219.46      237.72     19.07 o 
   3  10   8      447.70      524.36     32.43 o 
   4  10   8      858.54      882.78     34.12 o 
   5  10   8       70.94       52.41     21.15 o 
   6  10   8        0.99        0.00     16.13 o 
   7  10   8      268.12      317.24     29.78 o 
   8  10   8      147.46      166.22     38.85 o 
   9  10   8       81.57       69.29     27.99 o 
  10  10   8        9.81       60.74     44.34 o 
  11  10   8        4.22        0.00     43.41 o 
 -11  11   8        5.15        0.53     26.59 o 
 -10  11   8       27.10       17.88     20.91 o 
  -9  11   8       63.42       66.41     22.77 o 
  -8  11   8      617.56      651.60     35.34 o 
  -7  11   8       94.42       52.08     38.71 o 
  -6  11   8      452.32      395.35     44.88 o 
  -5  11   8      531.16      596.14     31.10 o 
  -4  11   8       21.54        0.00     14.40 o 
  -3  11   8      765.33      692.51     31.49 o 
  -2  11   8       81.50       69.99     16.85 o 
  -1  11   8        3.90        0.00     13.14 o 
   0  11   8      435.84      378.78     30.43 o 
   1  11   8       22.71        0.00     15.22 o 
   2  11   8      206.82      164.26     19.71 o 
   3  11   8      146.38      181.47     25.74 o 
   4  11   8       17.56        0.00     14.93 o 
   5  11   8       14.96       24.41     17.28 o 
   6  11   8       66.83       44.88     18.51 o 
   7  11   8      129.33      139.51     28.44 o 
   8  11   8       12.45       18.56     23.07 o 
   9  11   8      281.53      270.58     64.46 o 
  10  11   8        0.05       27.57     41.55 o 
  11  11   8       45.98       23.29     45.27 o 
 -11  12   8      230.33      206.86     36.66 o 
 -10  12   8        6.55        0.00     18.64 o 
  -9  12   8      899.84      957.19     48.33 o 
  -8  12   8      488.03      396.19     31.22 o 
  -7  12   8      586.06      630.59     61.67 o 
  -6  12   8       77.58       87.37     20.27 o 
  -5  12   8      118.63      139.12     38.83 o 
  -4  12   8      136.54      110.86     20.16 o 
  -3  12   8      863.96      834.49     34.45 o 
  -2  12   8     2038.90     2057.33     50.17 o 
  -1  12   8      420.34      446.42     26.92 o 
   0  12   8     1303.27     1336.58     39.58 o 
   1  12   8     1116.31     1073.44     45.77 o 
   2  12   8       12.91       10.17     18.69 o 
   3  12   8     1067.67     1068.00     33.93 o 
   4  12   8      176.77      204.39     23.35 o 
   5  12   8      114.58       94.74     20.48 o 
   6  12   8      115.10       52.35     28.13 o 
   7  12   8        1.90        0.00     26.18 o 
   8  12   8      235.59      204.07     33.49 o 
   9  12   8       15.59        7.37     38.19 o 
  10  12   8      377.04      381.19     64.65 o 
 -10  13   8      422.46      385.60     34.94 o 
  -9  13   8       36.65        4.02     20.39 o 
  -8  13   8      388.63      383.40     31.22 o 
  -7  13   8       22.01        0.00     18.18 o 
  -6  13   8      242.01      266.36     26.59 o 
  -5  13   8      245.72      290.44     42.42 o 
  -4  13   8       60.28       64.73     18.28 o 
  -3  13   8      779.83      774.98     40.82 o 
  -2  13   8       23.33        0.00     14.80 o 
  -1  13   8      568.99      506.45     61.58 o 
   0  13   8        2.80        1.52     14.54 o 
   1  13   8      752.06      687.21     40.37 o 
   2  13   8      981.02     1018.26     55.71 o 
   3  13   8       40.34       40.62     19.37 o 
   4  13   8     2422.97     2506.82     52.02 o 
   5  13   8       22.01       29.66     22.96 o 
   6  13   8     1198.12     1280.37     57.47 o 
   7  13   8      704.09      717.48     48.36 o 
   8  13   8       67.39       43.28     29.43 o 
   9  13   8      181.46      160.00     36.92 o 
  10  13   8       23.46        3.54     41.55 o 
  -9  14   8      233.51      232.26     29.04 o 
  -8  14   8        7.76        2.25     19.24 o 
  -7  14   8        0.51        9.78     19.14 o 
  -6  14   8       60.06       31.32     18.91 o 
  -5  14   8        7.52        0.00     16.63 o 
  -4  14   8       69.37       66.42     19.54 o 
  -3  14   8       77.44       43.01     18.36 o 
  -2  14   8       16.46        0.00     15.70 o 
  -1  14   8      501.22      369.11     28.45 o 
   0  14   8      572.61      680.22     54.32 o 
   1  14   8       86.17      119.98     26.13 o 
   2  14   8        8.88       13.44     20.68 o 
   3  14   8      596.03      657.40     41.28 o 
   4  14   8       28.95       10.43     36.70 o 
   5  14   8      152.98      191.95     54.31 o 
   6  14   8      191.25      136.08     32.22 o 
   7  14   8      798.10      864.40     51.88 o 
   8  14   8       98.00       83.10     32.25 o 
   9  14   8      213.40      195.61     38.98 o 
  -9  15   8       49.76       53.42     49.02 o 
  -8  15   8      238.54      219.03     36.29 o 
  -7  15   8       11.95       41.82     21.91 o 
  -6  15   8       34.63       63.50     22.30 o 
  -5  15   8       29.80       25.08     20.02 o 
  -4  15   8      212.30      191.91     26.14 o 
  -3  15   8       59.40       35.22     23.18 o 
  -2  15   8      377.65      362.60     45.79 o 
  -1  15   8       18.78       27.21     17.16 o 
   0  15   8       13.08        0.00     23.57 o 
   1  15   8        9.87        0.00     19.41 o 
   2  15   8      146.57       71.29     24.63 o 
   3  15   8       14.49        0.00     51.70 o 
   4  15   8        5.41        5.03     35.40 o 
   5  15   8        2.75        0.00     35.03 o 
   6  15   8       26.77        7.30     27.84 o 
   7  15   8      162.01      167.93     37.42 o 
   8  15   8       81.48       51.80     31.95 o 
  -8  16   8       81.33       70.20     24.82 o 
  -7  16   8      153.23      106.46     25.62 o 
  -6  16   8       32.08       47.12     22.47 o 
  -5  16   8       24.07        7.46     21.40 o 
  -4  16   8        6.87       10.44     21.00 o 
  -3  16   8      335.99      288.12     36.31 o 
  -2  16   8        1.18        0.00     21.55 o 
  -1  16   8       47.88       65.81     25.45 o 
   0  16   8       17.84        0.00     24.69 o 
   1  16   8      179.57      195.17     30.89 o 
   2  16   8        2.81        2.67     21.13 o 
   3  16   8      151.42      169.99     30.80 o 
   4  16   8       41.39        0.00     37.26 o 
   5  16   8        7.52        0.00     39.87 o 
   6  16   8       22.03        0.00     44.53 o 
   7  16   8       53.73       32.04     44.53 o 
  -6  17   8        0.92        0.00     20.87 o 
  -5  17   8       34.80       59.70     24.91 o 
  -4  17   8       37.88        6.23     38.57 o 
  -3  17   8      286.50      298.63     38.67 o 
  -2  17   8      119.03       90.12     30.11 o 
  -1  17   8      123.63       79.68     29.57 o 
   0  17   8       52.70       63.08     28.81 o 
   1  17   8       35.01       21.07     62.32 o 
   2  17   8       31.02       43.40     30.93 o 
   3  17   8      139.97      143.83     49.56 o 
   4  17   8      227.42      255.99     55.33 o 
   5  17   8        5.42        0.56     41.36 o 
   6  17   8       67.41       81.79     51.79 o 
  -5  18   8       32.67       18.94     23.70 o 
  -4  18   8      270.27      173.64     39.31 o 
  -3  18   8        2.67       12.61     28.18 o 
  -2  18   8      402.23      407.83     42.86 o 
  -1  18   8      145.93       84.23     31.69 o 
   0  18   8      131.90      140.99     33.70 o 
   1  18   8      225.59      190.38     35.76 o 
   2  18   8       13.37       31.75     25.22 o 
   3  18   8      169.51      196.00     56.27 o 
   4  18   8       46.22       26.13     26.46 o 
  -1  19   8       80.68      113.50     33.62 o 
   0  19   8      238.90      270.26     63.16 o 
   1  19   8       76.42       45.27     51.42 o 
 -14   1   9       19.04       44.91     56.45 o 
 -13   1   9       91.73       72.44     37.77 o 
 -12   1   9       96.52      138.46     63.72 o 
 -11   1   9        8.67        0.00     25.07 o 
 -10   1   9       53.76      129.70     31.48 o 
  -9   1   9        1.05        0.00     43.13 o 
  -8   1   9      157.05      141.43     27.57 o 
  -7   1   9      234.87      217.04     26.35 o 
  -6   1   9      148.09      148.36     16.66 o 
  -5   1   9       66.29       76.95     13.10 o 
  -4   1   9        1.99        4.94     14.62 o 
  -3   1   9      162.14      136.11     19.75 o 
  -2   1   9     2592.07     2861.13     51.43 o 
  -1   1   9      144.64      125.61     13.53 o 
   0   1   9      629.58      627.30     18.43 o 
   1   1   9      345.85      234.37     22.60 o 
   2   1   9     2446.26     2493.55     62.34 o 
   3   1   9     2456.06     2484.66     77.69 o 
   4   1   9     1772.56     1903.98     54.10 o 
   5   1   9      904.95      866.38     38.84 o 
   6   1   9      251.29      288.63     46.02 o 
   7   1   9      949.92      860.94     41.08 o 
   8   1   9        7.20        5.94     26.92 o 
   9   1   9     2060.71     2136.35     66.73 o 
  10   1   9        3.62        0.00     34.37 o 
  11   1   9       10.04       31.64     24.23 o 
  12   1   9      155.14      164.55     33.04 o 
  13   1   9        3.95       23.74     27.18 o 
 -14   2   9      100.22      134.67     47.26 o 
 -13   2   9        2.62       23.10     34.80 o 
 -12   2   9      464.56      582.11     54.80 o 
 -11   2   9      323.93      396.99     46.77 o 
 -10   2   9       13.02       17.85     26.75 o 
  -9   2   9     1866.98     1865.94    105.82 o 
  -8   2   9     2253.39     2083.18     81.51 o 
  -7   2   9       22.82       83.30     15.97 o 
  -6   2   9      109.95      143.57     17.05 o 
  -5   2   9        9.71       59.81     24.33 o 
  -4   2   9     1059.23      906.59     29.60 o 
  -3   2   9     3776.97     3615.11     77.22 o 
  -2   2   9      423.61      518.17     22.58 o 
  -1   2   9     8193.46     8793.51    108.73 o 
   0   2   9      232.12      339.64     16.16 o 
   1   2   9     1187.90     1146.16     28.66 o 
   2   2   9     1374.17     1327.53     44.41 o 
   3   2   9     5171.69     5057.19    124.64 o 
   4   2   9     1132.12     1120.53     62.79 o 
   5   2   9       25.54       30.46     20.96 o 
   6   2   9     3855.01     3770.61     84.05 o 
   7   2   9      902.87      977.51     43.73 o 
   8   2   9     2230.13     2107.49     64.54 o 
   9   2   9      730.18      771.23     43.56 o 
  10   2   9       58.36       48.11     23.59 o 
  11   2   9       46.74       45.22     42.20 o 
  12   2   9       19.40        7.82     26.13 o 
  13   2   9      405.81      427.89     56.73 o 
 -13   3   9      532.43      598.70     59.23 o 
 -12   3   9      259.29      208.81     44.13 o 
 -11   3   9     1336.05     1300.24     72.47 o 
 -10   3   9      191.90      123.85     74.80 o 
  -9   3   9     1680.53     1826.89     69.98 o 
  -8   3   9     1281.51     1192.71     38.88 o 
  -7   3   9     2964.95     3103.50     61.85 o 
  -6   3   9     1679.42     1551.54     40.98 o 
  -5   3   9       90.23       74.51     13.98 o 
  -4   3   9      227.98      206.43     22.04 o 
  -3   3   9       82.47       65.57     12.88 o 
  -2   3   9     2537.82     2630.77     45.70 o 
  -1   3   9      699.37      672.53     21.78 o 
   0   3   9     2233.90     2376.54     39.69 o 
   1   3   9      601.56      537.75     21.59 o 
   2   3   9     1952.45     2066.95     40.38 o 
   3   3   9     2954.83     2925.84     50.71 o 
   4   3   9      368.10      432.24     29.68 o 
   5   3   9      831.82      758.33     35.86 o 
   6   3   9      911.26      799.52     39.76 o 
   7   3   9      559.85      552.25     35.83 o 
   8   3   9      791.40      803.76     42.47 o 
   9   3   9      189.54      282.78     30.56 o 
  10   3   9      555.25      560.27     42.07 o 
  11   3   9       54.52       41.94     23.01 o 
  12   3   9      508.29      551.05     55.24 o 
  13   3   9       64.83       47.51     38.94 o 
 -13   4   9        5.86        0.00     37.59 o 
 -12   4   9      158.08      177.30     66.61 o 
 -11   4   9      225.32      191.46     38.63 o 
 -10   4   9      666.78      750.84     55.12 o 
  -9   4   9      157.77      143.17     31.28 o 
  -8   4   9     1014.61      964.69     36.89 o 
  -7   4   9      896.78     1023.95     42.03 o 
  -6   4   9     1660.05     1696.12     43.84 o 
  -5   4   9     2438.88     2581.23     53.33 o 
  -4   4   9      333.46      354.46     17.66 o 
  -3   4   9     8482.39     8459.89    115.28 o 
  -2   4   9      808.13      715.45     21.05 o 
  -1   4   9     7887.80     7827.22     86.81 o 
   0   4   9    23999.79    25483.97    277.81 o 
   1   4   9      843.59     1016.04     43.67 o 
   2   4   9      233.63      268.87     17.06 o 
   3   4   9      170.79      246.67     16.70 o 
   4   4   9       68.25       65.36     12.65 o 
   5   4   9        0.74       15.47     10.86 o 
   6   4   9     1145.69     1177.26     46.90 o 
   7   4   9      146.40      122.83     31.02 o 
   8   4   9      292.69      251.08     37.26 o 
   9   4   9       56.19       33.49     21.36 o 
  10   4   9        3.09        0.00     20.22 o 
  11   4   9       59.00       87.90     26.36 o 
  12   4   9       32.22       64.90     35.49 o 
  13   4   9       69.07       88.31     43.97 o 
 -13   5   9        1.78        0.00     36.49 o 
 -12   5   9      116.69       94.48     57.10 o 
 -11   5   9      220.63      161.60     37.45 o 
 -10   5   9        9.76        4.53     28.01 o 
  -9   5   9      310.27      373.12     41.48 o 
  -8   5   9      326.10      280.35     28.58 o 
  -7   5   9       81.16       79.28     18.28 o 
  -6   5   9      461.02      411.59     25.04 o 
  -5   5   9      205.56      338.59     27.51 o 
  -4   5   9     1313.86     1459.10     36.78 o 
  -3   5   9        7.15        2.67      8.32 o 
  -2   5   9     2084.76     2143.72     35.52 o 
  -1   5   9      127.44      124.44     11.13 o 
   0   5   9     4735.19     4760.26     58.95 o 
   1   5   9     5214.96     5210.99     67.88 o 
   2   5   9     1112.14     1132.16     31.72 o 
   3   5   9     4207.25     3931.44     64.90 o 
   4   5   9      409.73      456.33     48.50 o 
   5   5   9     1568.32     1510.81     39.02 o 
   6   5   9      154.03      185.02     25.07 o 
   7   5   9      154.72      132.04     24.89 o 
   8   5   9      162.43      216.65     28.36 o 
   9   5   9       62.08       44.69     23.72 o 
  10   5   9       43.71       46.61     23.81 o 
  11   5   9      256.02      295.39     90.27 o 
  12   5   9        3.84        4.69     42.20 o 
 -13   6   9        4.06        0.00     33.43 o 
 -12   6   9      198.20      190.23     43.88 o 
 -11   6   9       20.86        0.00     27.89 o 
 -10   6   9      387.11      491.73     48.84 o 
  -9   6   9      350.16      318.99     41.16 o 
  -8   6   9        4.86        0.00     15.68 o 
  -7   6   9       95.57       78.75     18.09 o 
  -6   6   9       24.26       25.74     17.05 o 
  -5   6   9      173.64      198.06     18.48 o 
  -4   6   9      693.46      755.72     28.59 o 
  -3   6   9     1206.50     1209.09     32.98 o 
  -2   6   9       63.83       52.50      9.98 o 
  -1   6   9      123.37      125.48     11.16 o 
   0   6   9     2186.32     2509.40     49.43 o 
   1   6   9     1506.11     1493.99     35.21 o 
   2   6   9       46.45       22.21     12.25 o 
   3   6   9      148.44      144.71     14.23 o 
   4   6   9        9.32       11.21     10.44 o 
   5   6   9      545.75      533.43     22.74 o 
   6   6   9      368.63      435.67     25.68 o 
   7   6   9      354.04      436.37     44.81 o 
   8   6   9        0.62        0.00     19.70 o 
   9   6   9      621.95      693.33     43.58 o 
  10   6   9        0.86        0.00     20.53 o 
  11   6   9        6.34        7.00     22.92 o 
  12   6   9        4.58       52.57     25.43 o 
 -13   7   9       34.33        5.00     35.99 o 
 -12   7   9       15.75       40.47     35.32 o 
 -11   7   9        1.52        6.26     31.69 o 
 -10   7   9       97.65       70.22     33.66 o 
  -9   7   9      488.87      575.08     34.14 o 
  -8   7   9      813.14      851.69     43.24 o 
  -7   7   9       13.42       17.92     15.15 o 
  -6   7   9      283.68      260.57     22.10 o 
  -5   7   9     1883.13     1846.96     49.25 o 
  -4   7   9      487.93      522.23     25.41 o 
  -3   7   9       62.94       49.70     18.57 o 
  -2   7   9      370.29      338.15     21.78 o 
  -1   7   9      366.45      313.58     15.27 o 
   0   7   9      919.16      911.24     27.27 o 
   1   7   9      183.26      201.57     16.59 o 
   2   7   9     1973.28     2111.12     40.50 o 
   3   7   9      293.72      373.34     19.77 o 
   4   7   9      543.57      485.69     21.81 o 
   5   7   9     1059.02     1253.06     32.89 o 
   6   7   9      143.65      163.58     17.41 o 
   7   7   9      921.02      823.66     35.13 o 
   8   7   9      513.44      513.15     57.94 o 
   9   7   9      513.89      529.48     40.41 o 
  10   7   9        4.52       16.40     37.63 o 
  11   7   9      188.35      205.68     51.23 o 
  12   7   9       33.45        0.55     25.38 o 
 -12   8   9       81.95      132.28     52.91 o 
 -11   8   9       44.70       77.69     47.51 o 
 -10   8   9      363.02      319.52     37.83 o 
  -9   8   9        0.42        0.75     16.54 o 
  -8   8   9      619.38      672.07     34.28 o 
  -7   8   9      609.78      667.94     32.75 o 
  -6   8   9     1055.30      959.29     35.94 o 
  -5   8   9     3937.93     3679.75     67.57 o 
  -4   8   9       32.04       34.10     14.26 o 
  -3   8   9      285.55      331.18     21.33 o 
  -2   8   9       79.41       65.58     13.91 o 
  -1   8   9     1555.07     1527.72     44.97 o 
   0   8   9       57.03       50.96     12.28 o 
   1   8   9     2381.86     2275.67     47.24 o 
   2   8   9       76.53       37.24     16.05 o 
   3   8   9      546.79      608.98     49.33 o 
   4   8   9      887.71      804.07     37.32 o 
   5   8   9       76.65       86.24     17.78 o 
   6   8   9      576.41      581.30     25.94 o 
   7   8   9       15.25       37.12     13.99 o 
   8   8   9      340.51      371.84     35.03 o 
   9   8   9      116.85      168.42     46.95 o 
  10   8   9       57.15       13.97     37.82 o 
  11   8   9      276.79      368.52     59.06 o 
  12   8   9        6.30        0.00     37.45 o 
 -12   9   9       20.05      100.03     32.00 o 
 -11   9   9      753.05      732.91    100.70 o 
 -10   9   9      336.55      338.13     38.54 o 
  -9   9   9      723.05      748.66     41.13 o 
  -8   9   9        0.71       12.81     18.48 o 
  -7   9   9     1586.42     1688.36     48.16 o 
  -6   9   9     1980.73     1773.62     47.22 o 
  -5   9   9      368.59      399.24     53.97 o 
  -4   9   9     1913.97     1917.29     46.83 o 
  -3   9   9      241.87      205.16     19.73 o 
  -2   9   9      877.11      696.99     28.08 o 
  -1   9   9       82.54       92.91     14.71 o 
   0   9   9       59.50       33.96     16.94 o 
   1   9   9       10.43        0.00     10.92 o 
   2   9   9       83.81       52.83     12.77 o 
   3   9   9       47.49       59.65     15.06 o 
   4   9   9        1.09        0.00     13.66 o 
   5   9   9      232.38      261.01     24.33 o 
   6   9   9        5.99        0.00     14.77 o 
   7   9   9      113.84      123.50     20.49 o 
   8   9   9        3.36       23.51     20.74 o 
   9   9   9      177.12      202.70     47.32 o 
  10   9   9      432.94      348.96     57.94 o 
  11   9   9        0.50        0.00     40.43 o 
 -12  10   9      280.27      388.97     65.21 o 
 -11  10   9        2.06        0.00     25.96 o 
 -10  10   9       76.89      116.61     30.91 o 
  -9  10   9       47.40       43.48     20.72 o 
  -8  10   9      252.54      283.89     27.54 o 
  -7  10   9       99.49       65.32     19.44 o 
  -6  10   9      238.97      268.79     41.31 o 
  -5  10   9     1136.93      967.52     36.22 o 
  -4  10   9      337.28      333.34     26.87 o 
  -3  10   9     1337.04     1156.69     36.89 o 
  -2  10   9      100.48      107.12     16.82 o 
  -1  10   9      901.28     1003.25     48.53 o 
   0  10   9       94.73       57.09     18.28 o 
   1  10   9     1185.03     1362.96     48.21 o 
   2  10   9      938.68      882.02     31.94 o 
   3  10   9     1868.45     1993.28     46.79 o 
   4  10   9     2753.42     2672.29     51.40 o 
   5  10   9        0.21        0.00     15.82 o 
   6  10   9      122.08      163.43     22.42 o 
   7  10   9       42.78       20.41     18.22 o 
   8  10   9      346.11      402.43     54.96 o 
   9  10   9        9.88       33.91     37.63 o 
  10  10   9      194.73      213.88     52.73 o 
  11  10   9       42.46        0.00     41.17 o 
 -11  11   9        2.32       29.57     40.24 o 
 -10  11   9        2.31        0.00     18.31 o 
  -9  11   9       49.63       24.87     19.71 o 
  -8  11   9       59.09       45.11     20.67 o 
  -7  11   9      369.98      359.05     32.63 o 
  -6  11   9      283.21      278.60     37.83 o 
  -5  11   9       84.57       76.26     18.60 o 
  -4  11   9      288.00      292.50     24.00 o 
  -3  11   9       81.85       67.12     17.54 o 
  -2  11   9     1141.37     1240.38     38.82 o 
  -1  11   9     1060.45     1084.47     44.93 o 
   0  11   9     1419.11     1489.21     53.00 o 
   1  11   9      705.99      695.29     38.80 o 
   2  11   9     2897.61     2761.84    101.54 o 
   3  11   9     3595.10     3752.74     63.57 o 
   4  11   9      183.81      155.66     21.97 o 
   5  11   9      501.97      532.82     31.96 o 
   6  11   9        9.67        0.00     16.72 o 
   7  11   9      524.53      574.46     53.10 o 
   8  11   9       22.99       17.01     26.55 o 
   9  11   9      325.38      405.78     61.30 o 
  10  11   9       39.99       33.91     43.04 o 
 -10  12   9       13.31       11.59     21.07 o 
  -9  12   9       19.67        0.00     21.47 o 
  -8  12   9      142.43       95.38     23.50 o 
  -7  12   9       32.88       51.84     23.55 o 
  -6  12   9      230.98      200.88     38.72 o 
  -5  12   9       43.52       14.82     17.27 o 
  -4  12   9       97.86      121.64     20.18 o 
  -3  12   9      933.17      770.09     34.14 o 
  -2  12   9      159.55      105.41     19.22 o 
  -1  12   9        2.21        7.44     14.68 o 
   0  12   9       98.15       65.24     22.26 o 
   1  12   9        1.93        0.87     20.59 o 
   2  12   9        0.48        0.00     16.85 o 
   3  12   9      444.92      496.90     30.96 o 
   4  12   9       43.17       28.38     21.97 o 
   5  12   9       95.16       92.17     21.23 o 
   6  12   9      199.22      194.79     31.08 o 
   7  12   9      147.34      132.56     30.33 o 
   8  12   9       97.65      106.65     43.50 o 
   9  12   9       61.14       75.64     45.65 o 
  10  12   9        0.33        0.00     35.58 o 
 -10  13   9       30.80       30.78     22.94 o 
  -9  13   9        0.19        0.00     20.06 o 
  -8  13   9       79.81       33.82     21.94 o 
  -7  13   9       58.14       90.49     30.81 o 
  -6  13   9       69.93       43.91     20.13 o 
  -5  13   9       14.59        8.83     17.36 o 
  -4  13   9        4.28        1.96     16.75 o 
  -3  13   9       98.32      132.02     20.65 o 
  -2  13   9      356.15      262.73     26.12 o 
  -1  13   9     1029.29     1165.48    122.12 o 
   0  13   9       12.98        1.33     24.41 o 
   1  13   9      152.72      215.42     28.63 o 
   2  13   9       17.48        9.97     19.74 o 
   3  13   9      126.92      155.71     28.89 o 
   4  13   9       45.56       64.87     26.58 o 
   5  13   9      394.42      355.04     48.53 o 
   6  13   9      118.72      149.94     37.17 o 
   7  13   9      198.06      181.10     66.14 o 
   8  13   9       83.48       22.20     29.11 o 
   9  13   9       25.50       68.38     48.63 o 
  -9  14   9      117.62      113.98     26.82 o 
  -8  14   9      122.67      131.30     27.08 o 
  -7  14   9      337.24      314.88     29.68 o 
  -6  14   9       39.05       20.34     20.03 o 
  -5  14   9      233.79      229.12     26.89 o 
  -4  14   9        4.24        0.00     16.92 o 
  -3  14   9       11.44        2.91     17.05 o 
  -2  14   9       50.85       38.21     18.49 o 
  -1  14   9      234.64      267.88     32.54 o 
   0  14   9        3.45        0.00     29.81 o 
   1  14   9      374.49      411.47     36.23 o 
   2  14   9       57.78       59.44     23.76 o 
   3  14   9       90.80       92.96     24.40 o 
   4  14   9      496.86      518.87     59.62 o 
   5  14   9        9.38        6.71     35.96 o 
   6  14   9      162.66      122.35     33.27 o 
   7  14   9       12.94        0.00     34.75 o 
   8  14   9      139.78      154.43     36.94 o 
  -8  15   9       14.42       29.58     22.66 o 
  -7  15   9       81.24      100.25     36.75 o 
  -6  15   9      235.42      201.17     26.93 o 
  -5  15   9      113.34      143.11     24.97 o 
  -4  15   9      167.65      159.78     30.93 o 
  -3  15   9      260.70      261.55     34.88 o 
  -2  15   9      661.65      742.14     36.21 o 
  -1  15   9       31.13       28.61     22.88 o 
   0  15   9       28.62       35.68     40.15 o 
   1  15   9       15.64       39.69     23.95 o 
   2  15   9      465.78      426.83     38.17 o 
   3  15   9       25.07       67.81     25.55 o 
   4  15   9      530.89      495.95     62.79 o 
   5  15   9      396.61      353.43     59.80 o 
   6  15   9       16.28       20.49     41.55 o 
   7  15   9      430.18      375.93     42.78 o 
  -7  16   9       18.65        0.00     21.78 o 
  -6  16   9       34.76       41.87     23.81 o 
  -5  16   9      449.63      392.34     42.60 o 
  -4  16   9        5.97        0.00     27.34 o 
  -3  16   9      314.74      251.27     71.17 o 
  -2  16   9       19.21        8.33     31.95 o 
  -1  16   9      369.99      417.90     76.67 o 
   0  16   9       47.47        0.00     22.90 o 
   1  16   9      674.74      709.76     47.98 o 
   2  16   9      332.87      405.64     43.60 o 
   3  16   9      572.92      663.98     46.74 o 
   4  16   9      406.04      435.96     63.16 o 
   5  16   9       44.24       50.97     27.61 o 
   6  16   9      208.05      247.98     58.31 o 
  -6  17   9      146.09      122.05     33.28 o 
  -5  17   9       58.18       97.74     33.40 o 
  -4  17   9      773.18      915.52     77.50 o 
  -3  17   9        7.58       68.67     28.43 o 
  -2  17   9      585.24      703.17     50.37 o 
  -1  17   9      113.19      167.45     33.92 o 
   0  17   9      255.37      251.92     36.21 o 
   1  17   9      328.74      323.81     37.82 o 
   2  17   9       29.73       30.67     54.59 o 
   3  17   9       80.64       91.10     47.14 o 
   4  17   9      215.91      255.80     56.82 o 
   5  17   9      158.51      138.61     57.20 o 
  -4  18   9        0.50       20.34     44.81 o 
  -3  18   9       56.54       83.71     31.22 o 
  -2  18   9       40.50       63.80     64.28 o 
  -1  18   9       70.73       45.21     30.23 o 
   0  18   9        0.05        1.96     45.09 o 
   1  18   9      109.13       95.31     30.21 o 
   2  18   9       24.16       91.82     28.47 o 
   3  18   9      168.31      121.66     52.35 o 
 -13   0  10      236.01      241.83     67.44 o 
 -12   0  10      220.85      401.31     70.42 o 
 -11   0  10      581.24      795.91     79.74 o 
 -10   0  10      327.97      222.08     51.23 o 
  -9   0  10     4678.26     4780.48    165.81 o 
  -8   0  10       75.05       21.05     30.74 o 
  -7   0  10       72.43       19.12     15.57 o 
  -6   0  10      379.32      327.74     26.83 o 
  -5   0  10     7577.43     7643.48    195.81 o 
  -4   0  10       99.58      156.31     31.49 o 
  -3   0  10     4562.52     4937.72    134.33 o 
  -2   0  10     7797.24     8096.02    188.73 o 
  -1   0  10     1465.26     1668.64     48.18 o 
   0   0  10     4648.94     4971.41    138.89 o 
   1   0  10      852.25      764.38     43.41 o 
   2   0  10     1165.81     1243.23     63.53 o 
   3   0  10      437.53      528.93     45.83 o 
   4   0  10      782.84      805.04     53.66 o 
   5   0  10     3749.76     3699.89    117.19 o 
   6   0  10      265.09      278.72     40.43 o 
   7   0  10     3716.02     3913.22    126.50 o 
   8   0  10      171.65      158.18     36.89 o 
   9   0  10     1526.09     1382.97     77.50 o 
  10   0  10      815.24      779.51     64.46 o 
  11   0  10      260.20      289.52     51.42 o 
  12   0  10     1181.99     1234.29     86.63 o 
  13   0  10      100.62       90.36     46.02 o 
 -13   1  10      212.10      294.50     48.82 o 
 -12   1  10      212.17      294.98     46.30 o 
 -11   1  10        9.79       29.24     28.82 o 
 -10   1  10      944.08      963.42     56.93 o 
  -9   1  10       75.01       77.77     29.04 o 
  -8   1  10     3884.97     3975.43    101.43 o 
  -7   1  10       85.47       73.33     18.25 o 
  -6   1  10      980.84      993.89     34.59 o 
  -5   1  10     2055.59     1847.95     58.96 o 
  -4   1  10       33.61       12.71     17.89 o 
  -3   1  10     1683.07     1736.92     50.55 o 
  -2   1  10      777.21      861.39     53.38 o 
  -1   1  10      296.72      262.55     18.93 o 
   0   1  10     2320.35     2297.81     37.02 o 
   1   1  10     6025.82     6043.79    127.51 o 
   2   1  10      797.49      867.09     39.25 o 
   3   1  10     5456.94     5250.02    103.05 o 
   4   1  10     4015.74     3751.26    155.47 o 
   5   1  10     1152.28     1264.86     48.27 o 
   6   1  10     6652.58     6374.78    120.74 o 
   7   1  10       99.80       60.74     37.91 o 
   8   1  10     1167.27     1010.13     45.96 o 
   9   1  10        8.20       21.54     20.39 o 
  10   1  10      397.32      521.77     40.62 o 
  11   1  10     1063.51     1031.90     53.75 o 
  12   1  10      227.87      303.49     39.22 o 
  13   1  10      366.72      388.85     43.80 o 
 -13   2  10       83.88       64.12     66.51 o 
 -12   2  10        0.87       17.80     32.15 o 
 -11   2  10        4.41        0.00     28.16 o 
 -10   2  10      190.24      153.54     35.36 o 
  -9   2  10     1238.95     1292.09     66.33 o 
  -8   2  10       45.51       13.37     24.40 o 
  -7   2  10      123.34      102.74     17.79 o 
  -6   2  10      385.35      417.30     25.13 o 
  -5   2  10       12.62        1.68     15.99 o 
  -4   2  10     2039.30     2045.00     45.95 o 
  -3   2  10      936.54     1021.48     32.35 o 
  -2   2  10     3545.52     3503.38     74.90 o 
  -1   2  10      142.87      165.45     13.18 o 
   0   2  10     3964.52     4127.68     54.70 o 
   1   2  10     1355.37     1172.79     30.39 o 
   2   2  10      950.09      986.25     40.49 o 
   3   2  10      179.34      210.46     23.94 o 
   4   2  10      832.17      809.09     41.83 o 
   5   2  10     2278.41     2266.85    157.52 o 
   6   2  10      306.26      369.62     42.01 o 
   7   2  10     1905.91     1957.14     73.31 o 
   8   2  10       19.15        9.46     19.70 o 
   9   2  10       35.38        3.11     34.56 o 
  10   2  10        4.76       29.11     22.73 o 
  11   2  10      240.88      189.68     47.79 o 
  12   2  10      141.21      171.67     34.09 o 
 -13   3  10       31.64        2.69     34.42 o 
 -12   3  10        2.33       13.48     32.72 o 
 -11   3  10        5.14        0.00     30.12 o 
 -10   3  10      114.34       80.07     53.94 o 
  -9   3  10       22.28        0.00     22.79 o 
  -8   3  10      533.69      573.86     31.99 o 
  -7   3  10       76.98      123.99     18.67 o 
  -6   3  10       98.08      132.20     18.00 o 
  -5   3  10      367.67      330.82     21.85 o 
  -4   3  10     1120.73     1133.40     34.65 o 
  -3   3  10      516.26      594.06     22.02 o 
  -2   3  10      495.07      453.47     20.25 o 
  -1   3  10       54.29       60.03     22.62 o 
   0   3  10       32.61       10.97      8.18 o 
   1   3  10        1.02        0.00      8.33 o 
   2   3  10       14.57       22.29     13.62 o 
   3   3  10       79.67       83.53     24.50 o 
   4   3  10       49.72        8.33     16.03 o 
   5   3  10       11.44       30.10     16.44 o 
   6   3  10       26.35        6.29     16.39 o 
   7   3  10       78.43       79.63     22.19 o 
   8   3  10       12.18        4.76     32.23 o 
   9   3  10        4.14       23.49     20.35 o 
  10   3  10       31.13       38.00     22.92 o 
  11   3  10        4.09        0.00     23.18 o 
  12   3  10      197.30      230.31     45.74 o 
 -13   4  10       37.06        5.38     36.53 o 
 -12   4  10       31.82        5.47     32.09 o 
 -11   4  10        1.57       28.71     31.19 o 
 -10   4  10       10.41        0.00     26.53 o 
  -9   4  10       87.91       17.48     26.53 o 
  -8   4  10        0.18        0.00     14.95 o 
  -7   4  10       25.48        0.00     13.73 o 
  -6   4  10     1377.59     1450.99     46.72 o 
  -5   4  10       79.41      120.11     16.63 o 
  -4   4  10      909.32      898.06     83.00 o 
  -3   4  10     3292.19     3767.80     53.47 o 
  -2   4  10      111.16       77.12     10.66 o 
  -1   4  10      602.26      816.61     24.35 o 
   0   4  10     2686.81     2526.91     55.17 o 
   1   4  10     1290.35     1486.66     36.10 o 
   2   4  10     1999.02     2066.06     43.10 o 
   3   4  10       38.80       34.81     20.51 o 
   4   4  10      653.74      624.63     35.20 o 
   5   4  10     1223.47     1056.93     58.97 o 
   6   4  10      385.27      396.21     31.91 o 
   7   4  10      617.54      594.69     38.93 o 
   8   4  10       19.79       11.51     19.96 o 
   9   4  10      229.97      213.98     30.88 o 
  10   4  10        0.92       39.56     24.67 o 
  11   4  10       75.05       83.42     27.09 o 
  12   4  10       25.72       30.21     26.26 o 
 -13   5  10       81.32       33.90     81.88 o 
 -12   5  10       14.49        0.00     35.77 o 
 -11   5  10      257.61      225.20     40.73 o 
 -10   5  10      482.61      469.57     47.41 o 
  -9   5  10       33.00        0.00     24.79 o 
  -8   5  10      787.36      791.84     36.36 o 
  -7   5  10      510.97      504.96     30.07 o 
  -6   5  10      438.52      456.52     32.51 o 
  -5   5  10      468.94      406.99     28.41 o 
  -4   5  10      497.52      500.62     24.56 o 
  -3   5  10     2814.40     2999.49     55.05 o 
  -2   5  10        9.03       19.05     15.44 o 
  -1   5  10      780.01      686.89     20.70 o 
   0   5  10      802.11      786.74     35.60 o 
   1   5  10     7189.62     6676.57     95.53 o 
   2   5  10      855.34      908.78     29.49 o 
   3   5  10       33.19       14.89     11.66 o 
   4   5  10      932.39      900.17     39.68 o 
   5   5  10       32.53       32.78     18.11 o 
   6   5  10     1008.18     1038.65     47.51 o 
   7   5  10        4.98        0.00     19.12 o 
   8   5  10      517.00      538.90     53.10 o 
   9   5  10        2.67        0.00     20.67 o 
  10   5  10       95.17       63.09     26.46 o 
  11   5  10      119.15      168.33     55.33 o 
  12   5  10       13.85        0.00     36.33 o 
 -13   6  10      362.82      541.02     58.32 o 
 -12   6  10        6.68       26.93     41.17 o 
 -11   6  10        2.39        0.00     32.50 o 
 -10   6  10      279.17      308.73     42.39 o 
  -9   6  10      709.70      651.07     51.12 o 
  -8   6  10      104.16      114.24     27.13 o 
  -7   6  10      733.61      721.23     36.09 o 
  -6   6  10        1.93        0.00     25.60 o 
  -5   6  10     3091.45     3090.79     59.57 o 
  -4   6  10     2329.62     2269.86     48.71 o 
  -3   6  10      982.61      883.85     30.13 o 
  -2   6  10     3322.52     3159.79     56.19 o 
  -1   6  10      181.08      244.44     14.77 o 
   0   6  10     1564.53     1489.85     55.06 o 
   1   6  10     2095.08     2376.61     56.36 o 
   2   6  10     3253.75     3340.46     53.08 o 
   3   6  10      663.59      712.11     26.73 o 
   4   6  10      202.59      196.08     19.16 o 
   5   6  10      577.86      559.35     37.00 o 
   6   6  10       56.56       72.67     22.32 o 
   7   6  10      545.60      548.01     40.28 o 
   8   6  10       85.90       94.72     25.92 o 
   9   6  10      286.94      291.32     34.56 o 
  10   6  10      142.82      132.18     27.55 o 
  11   6  10      304.47      288.13     36.45 o 
  12   6  10      362.07      376.39     40.28 o 
 -12   7  10      387.75      511.43     81.04 o 
 -11   7  10        8.15       45.39     34.00 o 
 -10   7  10        8.73        0.00     28.25 o 
  -9   7  10       98.70      118.20     32.98 o 
  -8   7  10      101.55      102.22     20.10 o 
  -7   7  10      113.39      120.79     20.27 o 
  -6   7  10      155.85      180.22     20.94 o 
  -5   7  10     1633.55     1452.40     40.92 o 
  -4   7  10       32.56       15.98     13.53 o 
  -3   7  10      794.19      912.25     30.92 o 
  -2   7  10       88.50       73.04     13.43 o 
  -1   7  10      791.58      739.57     27.10 o 
   0   7  10       48.01       42.55     12.72 o 
   1   7  10     3672.04     3352.87     58.99 o 
   2   7  10     1619.85     1655.30     37.16 o 
   3   7  10     1891.06     1971.28     47.27 o 
   4   7  10      128.03      135.09     15.51 o 
   5   7  10      585.13      631.36     26.26 o 
   6   7  10     1256.81     1322.34    112.06 o 
   7   7  10        2.13        0.00     20.05 o 
   8   7  10      536.66      598.66     44.19 o 
   9   7  10        2.08        1.56     20.80 o 
  10   7  10      102.53      107.45     28.46 o 
  11   7  10       55.67       66.32     28.05 o 
  12   7  10        8.23        0.00     26.27 o 
 -12   8  10      164.51      120.36     54.77 o 
 -11   8  10      208.04      211.30     37.82 o 
 -10   8  10       66.58       69.80     29.63 o 
  -9   8  10      419.85      401.54     30.30 o 
  -8   8  10     1217.82     1305.60     44.17 o 
  -7   8  10      198.66      151.49     31.49 o 
  -6   8  10      601.05      613.68     34.99 o 
  -5   8  10       92.68      111.31     18.64 o 
  -4   8  10      588.18      526.70     27.45 o 
  -3   8  10        6.91       18.89     14.90 o 
  -2   8  10     2314.25     2138.75     47.06 o 
  -1   8  10       86.33      105.21     19.32 o 
   0   8  10     1114.79     1058.01     41.52 o 
   1   8  10     3232.20     3320.07     60.39 o 
   2   8  10     2870.93     3017.11     52.51 o 
   3   8  10      523.74      568.92     37.36 o 
   4   8  10     1482.18     1573.97     38.28 o 
   5   8  10      336.80      350.37     29.57 o 
   6   8  10      175.74      185.29     42.39 o 
   7   8  10     1325.14     1509.85     59.68 o 
   8   8  10        0.04        0.00     18.37 o 
   9   8  10      182.15      187.06     31.40 o 
  10   8  10        7.09       14.34     24.17 o 
  11   8  10       20.43        2.32     25.26 o 
 -12   9  10        3.06        9.14     29.76 o 
 -11   9  10       57.99       53.30     37.73 o 
 -10   9  10        3.91        0.00     25.46 o 
  -9   9  10      484.63      564.09     34.42 o 
  -8   9  10      469.56      436.39     31.08 o 
  -7   9  10       66.19      117.68     21.15 o 
  -6   9  10     1374.99     1313.65     42.09 o 
  -5   9  10     2184.25     2040.66     58.66 o 
  -4   9  10       17.49       14.31     14.94 o 
  -3   9  10     1433.73     1312.58     56.90 o 
  -2   9  10        4.46       16.40     12.76 o 
  -1   9  10      344.75      349.77     28.39 o 
   0   9  10      276.96      217.31     24.61 o 
   1   9  10      846.53      873.93     31.56 o 
   2   9  10        9.17       33.16     13.25 o 
   3   9  10     4315.52     4177.38     66.04 o 
   4   9  10     1734.63     1965.56     44.01 o 
   5   9  10        0.14        0.00     19.56 o 
   6   9  10      149.40      114.08     32.23 o 
   7   9  10       48.72       65.96     24.67 o 
   8   9  10      310.34      338.14     36.08 o 
   9   9  10        0.06        0.93     32.60 o 
  10   9  10      191.89      216.30     53.84 o 
  11   9  10      233.79      187.67     33.39 o 
 -11  10  10        2.17        7.00     26.53 o 
 -10  10  10        1.87       16.44     27.78 o 
  -9  10  10       39.19       33.09     21.90 o 
  -8  10  10      125.55      119.94     27.00 o 
  -7  10  10      222.92      171.34     23.82 o 
  -6  10  10      253.11      281.79     30.37 o 
  -5  10  10        4.81        0.00     15.16 o 
  -4  10  10      946.00      909.97     41.89 o 
  -3  10  10     3818.13     3783.04     70.24 o 
  -2  10  10        2.48       35.37     15.69 o 
  -1  10  10      207.99      172.94     24.75 o 
   0  10  10      294.09      328.34     30.28 o 
   1  10  10      133.53      117.58     22.97 o 
   2  10  10        3.04        0.00     12.29 o 
   3  10  10      910.66      880.53     41.09 o 
   4  10  10      813.48      736.92     29.28 o 
   5  10  10       47.05       15.90     17.31 o 
   6  10  10       65.61       88.48     20.89 o 
   7  10  10       88.62       95.48     27.40 o 
   8  10  10       25.05        2.98     34.84 o 
   9  10  10        3.77       12.86     38.01 o 
  10  10  10       15.57        0.00     33.07 o 
 -11  11  10      137.28      149.17     35.06 o 
 -10  11  10      402.02      574.58     86.54 o 
  -9  11  10        0.73       15.67     26.66 o 
  -8  11  10     1027.63     1125.46     44.30 o 
  -7  11  10      296.96      289.86     43.09 o 
  -6  11  10      485.78      480.17     31.01 o 
  -5  11  10        9.02        2.21     17.13 o 
  -4  11  10      370.27      333.60     41.35 o 
  -3  11  10     1314.16     1445.21     51.06 o 
  -2  11  10      150.26      160.72     20.94 o 
  -1  11  10     1380.41     1428.93     66.70 o 
   0  11  10      364.88      322.44     31.18 o 
   1  11  10      625.38      632.76     38.51 o 
   2  11  10      693.36      649.61     34.20 o 
   3  11  10      781.05      715.21     54.35 o 
   4  11  10        1.28        7.75     13.30 o 
   5  11  10       13.53       19.68     18.04 o 
   6  11  10       43.98       60.41     21.46 o 
   7  11  10       32.51        0.00     35.21 o 
   8  11  10      267.68      258.78     53.66 o 
   9  11  10       62.51       56.82     67.44 o 
  10  11  10      226.30      124.83     49.19 o 
 -10  12  10        5.32       23.29     22.11 o 
  -9  12  10      608.94      693.38     41.73 o 
  -8  12  10       75.21       47.66     22.32 o 
  -7  12  10      595.65      642.36     55.64 o 
  -6  12  10      147.39      164.20     23.48 o 
  -5  12  10       37.62       39.86     24.28 o 
  -4  12  10       45.40       22.62     18.51 o 
  -3  12  10      191.61      138.09     21.41 o 
  -2  12  10       83.47       69.31     24.59 o 
  -1  12  10      557.85      503.06     41.45 o 
   0  12  10       13.00       32.89     31.49 o 
   1  12  10      126.41      162.48     33.07 o 
   2  12  10       56.39       18.46     18.31 o 
   3  12  10       13.70       43.45     28.73 o 
   4  12  10      151.31      131.69     18.40 o 
   5  12  10      320.63      338.76     29.14 o 
   6  12  10       12.29       25.78     24.24 o 
   7  12  10      224.98      305.55     54.40 o 
   8  12  10      230.73      252.75     36.12 o 
   9  12  10      104.60      151.28     50.86 o 
  -9  13  10       12.71        5.88     22.42 o 
  -8  13  10       58.27       51.02     22.89 o 
  -7  13  10        6.19        0.00     18.51 o 
  -6  13  10       48.57       69.34     26.62 o 
  -5  13  10      141.42      164.78     30.87 o 
  -4  13  10       40.85        2.00     17.77 o 
  -3  13  10      426.43      445.54     29.63 o 
  -2  13  10      308.23      259.08     31.51 o 
  -1  13  10      158.82      205.66     30.23 o 
   0  13  10        7.64        0.00     19.84 o 
   1  13  10      909.94     1011.16     49.60 o 
   2  13  10      671.07      692.46     42.94 o 
   3  13  10        4.89       21.75     18.73 o 
   4  13  10      667.56      722.61     39.50 o 
   5  13  10       24.51       11.67     22.20 o 
   6  13  10       46.14       32.51     35.31 o 
   7  13  10        4.29        8.17     19.26 o 
   8  13  10      195.91      186.12     54.40 o 
  -8  14  10        8.35       22.63     22.42 o 
  -7  14  10       32.25        3.39     19.84 o 
  -6  14  10       55.82       77.08     34.47 o 
  -5  14  10      261.94      240.68     35.42 o 
  -4  14  10      409.24      376.40     38.56 o 
  -3  14  10      240.40      217.53     26.01 o 
  -2  14  10      625.59      613.97     49.28 o 
  -1  14  10       35.92       39.27     23.73 o 
   0  14  10      236.02      191.83     44.06 o 
   1  14  10      227.10      270.30     33.31 o 
   2  14  10      360.53      355.10     36.05 o 
   3  14  10      149.32      150.68     24.22 o 
   4  14  10      153.88      109.38     26.53 o 
   5  14  10      763.67      697.91     68.56 o 
   6  14  10       71.01       91.61     30.63 o 
   7  14  10      563.97      590.56    124.92 o 
   8  14  10       35.89       53.47     41.92 o 
  -7  15  10       57.84       68.79     23.53 o 
  -6  15  10      158.35      153.96     50.40 o 
  -5  15  10       14.27       18.20     26.31 o 
  -4  15  10      188.26      151.72     31.56 o 
  -3  15  10       13.10       10.26     27.19 o 
  -2  15  10      362.55      254.91     35.36 o 
  -1  15  10       86.55       26.81     24.65 o 
   0  15  10        1.18       13.32     23.15 o 
   1  15  10      336.66      317.78     49.93 o 
   2  15  10      205.39      174.77     31.24 o 
   3  15  10        4.19        0.00     22.71 o 
   4  15  10       44.79        0.00     39.50 o 
   5  15  10       80.07       77.44     31.41 o 
   6  15  10      196.96      330.32     57.57 o 
   7  15  10       29.44      157.62     50.86 o 
  -6  16  10       68.70       64.84     31.81 o 
  -5  16  10        1.26        0.00     27.55 o 
  -4  16  10       55.23       34.87     27.98 o 
  -3  16  10       69.75       59.67     30.13 o 
  -2  16  10       13.89       37.72     26.80 o 
  -1  16  10       58.70       34.00     27.44 o 
   0  16  10      112.99       94.49     30.20 o 
   1  16  10        9.77        9.44     25.29 o 
   2  16  10        5.03        0.00     23.02 o 
   3  16  10       25.86       35.79     25.82 o 
   4  16  10      163.36      114.98     33.71 o 
   5  16  10        3.64        3.66     25.02 o 
  -5  17  10      138.76       97.94     33.35 o 
  -4  17  10       69.11       55.41     33.07 o 
  -3  17  10      146.08      117.13     32.27 o 
  -2  17  10        5.25        0.00     25.64 o 
  -1  17  10      158.69      157.82     33.40 o 
   0  17  10      107.94      127.64     30.61 o 
   1  17  10        8.21       11.01     22.87 o 
   2  17  10        1.05        4.39     24.93 o 
   3  17  10       15.77        9.13     41.73 o 
   4  17  10       11.50        0.00     48.63 o 
  -2  18  10       43.13       57.67     32.70 o 
  -1  18  10       12.93        0.00     27.20 o 
   0  18  10       78.82      112.25     32.17 o 
   1  18  10        6.49       19.35     26.69 o 
 -13   1  11        0.13        0.00     32.33 o 
 -12   1  11       79.00       81.58     38.30 o 
 -11   1  11       68.73       84.73     35.94 o 
 -10   1  11        1.38        0.00     34.65 o 
  -9   1  11      359.35      490.97     49.46 o 
  -8   1  11      423.44      468.17     42.09 o 
  -7   1  11      463.26      467.84     28.19 o 
  -6   1  11      366.60      426.24     31.49 o 
  -5   1  11        1.42        0.00     16.39 o 
  -4   1  11      470.64      520.60     50.02 o 
  -3   1  11        9.98       15.76     26.83 o 
  -2   1  11     2905.17     2690.37     53.33 o 
  -1   1  11        0.59        0.00      8.46 o 
   0   1  11     2112.75     2297.65     71.36 o 
   1   1  11      155.14      227.73     24.72 o 
   2   1  11     1378.06     1348.69     48.52 o 
   3   1  11        5.67       37.87     17.24 o 
   4   1  11     1077.91     1070.77     66.70 o 
   5   1  11      106.32       99.59     21.80 o 
   6   1  11     1407.61     1422.73     52.73 o 
   7   1  11     1116.04     1087.97     48.21 o 
   8   1  11       30.79       26.40     21.14 o 
   9   1  11      380.47      237.75     49.56 o 
  10   1  11        6.14        7.87     22.07 o 
  11   1  11       68.34       76.55     29.04 o 
  12   1  11      139.29      145.53     33.12 o 
 -13   2  11      284.68      331.48     51.48 o 
 -12   2  11      200.66      115.20     39.68 o 
 -11   2  11      528.78      591.34    131.44 o 
 -10   2  11      752.25      823.08     58.26 o 
  -9   2  11       47.32       20.73     27.78 o 
  -8   2  11     1842.82     1986.37     73.06 o 
  -7   2  11      499.77      400.79     37.62 o 
  -6   2  11      545.60      519.06     29.01 o 
  -5   2  11       26.60       30.08     14.51 o 
  -4   2  11      187.33      249.37     26.90 o 
  -3   2  11     2200.98     2232.89     49.12 o 
  -2   2  11      810.07      809.38     33.80 o 
  -1   2  11     2485.96     2420.33     41.06 o 
   0   2  11      139.88      124.40     14.76 o 
   1   2  11     1196.10      991.76     41.34 o 
   2   2  11      618.69      593.83     92.87 o 
   3   2  11      923.47      932.95     42.49 o 
   4   2  11     1325.81     1417.67     51.29 o 
   5   2  11       13.13       10.54     16.80 o 
   6   2  11      819.76      749.94     40.72 o 
   7   2  11        0.20       28.59     20.37 o 
   8   2  11      737.54      776.30     62.69 o 
   9   2  11        0.11       32.14     23.94 o 
  10   2  11      107.74       74.32     35.58 o 
  11   2  11       26.75       68.18     26.76 o 
  12   2  11      158.21      135.08     38.10 o 
 -13   3  11        7.32        0.37     47.79 o 
 -12   3  11      586.61      701.09     67.44 o 
 -11   3  11      411.79      368.74     47.00 o 
 -10   3  11      474.26      528.17     50.94 o 
  -9   3  11      830.29      821.86     56.38 o 
  -8   3  11       95.43       44.95     28.11 o 
  -7   3  11     3633.99     3654.58     72.98 o 
  -6   3  11       72.18       55.74     16.35 o 
  -5   3  11     1879.47     1615.18     80.87 o 
  -4   3  11     1126.49     1172.80     32.51 o 
  -3   3  11      160.79      234.78     22.46 o 
  -2   3  11     1862.69     1865.85     39.91 o 
  -1   3  11      381.83      423.02     20.12 o 
   0   3  11       92.23       61.55     13.13 o 
   1   3  11      336.85      350.95     34.13 o 
   2   3  11      338.49      281.18     29.06 o 
   3   3  11       39.11       21.93     15.95 o 
   4   3  11      281.43      317.68     47.42 o 
   5   3  11      465.09      467.84     33.96 o 
   6   3  11      386.19      356.67     31.55 o 
   7   3  11     2638.30     2665.67     74.63 o 
   8   3  11       16.27       21.49     21.27 o 
   9   3  11      659.50      558.80     43.97 o 
  10   3  11      495.06      535.60     42.48 o 
  11   3  11       73.45       67.85     41.45 o 
  12   3  11       30.64       48.27     37.35 o 
 -13   4  11       54.08       93.12     42.17 o 
 -12   4  11       13.14        0.00     42.66 o 
 -11   4  11      299.09      270.22     44.75 o 
 -10   4  11      555.08      610.80     53.17 o 
  -9   4  11      123.39      143.92     35.21 o 
  -8   4  11      699.16      712.43     44.13 o 
  -7   4  11      699.12      695.31     34.06 o 
  -6   4  11      553.71      565.31     42.63 o 
  -5   4  11       28.51       37.39     15.04 o 
  -4   4  11      601.55      599.52     32.74 o 
  -3   4  11      554.35      570.16     25.21 o 
  -2   4  11     1751.66     1780.49     35.47 o 
  -1   4  11     9430.34     8986.10    257.38 o 
   0   4  11     1365.83     1567.74     38.66 o 
   1   4  11      890.53      886.59     47.77 o 
   2   4  11      219.93      210.56     22.18 o 
   3   4  11      105.93       86.55     19.23 o 
   4   4  11      209.94      203.71     24.83 o 
   5   4  11      685.05      609.86     62.97 o 
   6   4  11      419.58      466.71     35.30 o 
   7   4  11      150.84      167.12     34.00 o 
   8   4  11      542.38      639.95     43.40 o 
   9   4  11       34.45        9.34     29.06 o 
  10   4  11      149.50      195.87     34.28 o 
  11   4  11        2.81       16.31     23.84 o 
  12   4  11      428.31      420.46     42.89 o 
 -12   5  11       20.80       19.06     37.40 o 
 -11   5  11      511.46      486.56     57.66 o 
 -10   5  11      123.44      237.26     40.38 o 
  -9   5  11        4.69        0.65     26.40 o 
  -8   5  11       36.98       24.00     18.07 o 
  -7   5  11      204.05      249.23     24.47 o 
  -6   5  11     1168.11     1171.49     40.79 o 
  -5   5  11      322.20      390.21     39.20 o 
  -4   5  11     1364.81     1175.66     34.81 o 
  -3   5  11      250.43      217.43     18.89 o 
  -2   5  11     5307.04     5726.92     84.40 o 
  -1   5  11     1239.12     1269.46     34.48 o 
   0   5  11      907.78      959.21     30.95 o 
   1   5  11     1129.10     1258.69     35.76 o 
   2   5  11      131.49       94.57     18.65 o 
   3   5  11        0.71       16.49     16.77 o 
   4   5  11      936.55      956.34     43.77 o 
   5   5  11      755.65      754.84     41.19 o 
   6   5  11      139.78      145.66     26.35 o 
   7   5  11       34.90       56.63     23.63 o 
   8   5  11      141.98      126.41     28.06 o 
   9   5  11        3.14       13.35     22.42 o 
  10   5  11       19.39       65.96     26.77 o 
  11   5  11      168.17      147.19     32.41 o 
  12   5  11       23.88        0.00     49.09 o 
 -12   6  11       64.68       70.21     38.97 o 
 -11   6  11      149.42       98.61     55.80 o 
 -10   6  11      867.74      917.69    100.42 o 
  -9   6  11      355.41      293.83     62.60 o 
  -8   6  11       40.82       11.53     19.05 o 
  -7   6  11     1470.31     1547.01     55.70 o 
  -6   6  11     1301.40     1376.92     41.74 o 
  -5   6  11        5.78        0.00     13.85 o 
  -4   6  11      165.89      170.44     28.54 o 
  -3   6  11      914.73      919.33     31.60 o 
  -2   6  11      352.11      335.05     32.70 o 
  -1   6  11       28.29        5.30     11.49 o 
   0   6  11        1.12        0.00     14.83 o 
   1   6  11      546.62      591.52     23.92 o 
   2   6  11      282.94      251.39     21.04 o 
   3   6  11        0.14        0.00     12.82 o 
   4   6  11      103.24       88.87     44.16 o 
   5   6  11        0.02        0.00     18.96 o 
   6   6  11        0.08        0.00     20.61 o 
   7   6  11        3.90       50.58     23.60 o 
   8   6  11       26.73        8.08     22.94 o 
   9   6  11       71.42       74.20     30.74 o 
  10   6  11        6.25       15.89     72.38 o 
  11   6  11       62.92       81.79     44.16 o 
 -12   7  11        0.09        0.00     32.67 o 
 -11   7  11       53.61       90.58     36.39 o 
 -10   7  11       91.97      126.32     45.46 o 
  -9   7  11       15.86       24.41     35.40 o 
  -8   7  11        0.06        0.00     18.47 o 
  -7   7  11      905.03      902.25     37.12 o 
  -6   7  11     1196.22     1197.96     40.22 o 
  -5   7  11      115.88      141.91     30.51 o 
  -4   7  11      350.98      332.26     23.75 o 
  -3   7  11      125.05       99.84     15.93 o 
  -2   7  11       61.75       49.46     17.89 o 
  -1   7  11      180.48      202.60     45.09 o 
   0   7  11     2332.71     2358.37     51.00 o 
   1   7  11       19.90       23.85     12.60 o 
   2   7  11     1106.66     1116.71     32.16 o 
   3   7  11     2168.29     2005.60     49.11 o 
   4   7  11      145.90      153.68     21.41 o 
   5   7  11      302.69      317.00     26.49 o 
   6   7  11      555.65      497.67     39.59 o 
   7   7  11      178.54      174.50     38.66 o 
   8   7  11      122.94      144.40     37.35 o 
   9   7  11       70.78       44.08     24.93 o 
  10   7  11        3.43        0.00     24.11 o 
  11   7  11       16.09       61.30     44.53 o 
 -12   8  11      291.13      376.41     78.25 o 
 -11   8  11       42.04        0.00     30.19 o 
 -10   8  11      181.28      158.31     35.77 o 
  -9   8  11      330.50      289.59     30.59 o 
  -8   8  11        3.97        0.00     16.70 o 
  -7   8  11      277.50      227.26     25.03 o 
  -6   8  11      347.08      455.50     29.08 o 
  -5   8  11        9.61        0.00     15.05 o 
  -4   8  11      911.16      913.79     34.92 o 
  -3   8  11      182.94      132.53     18.16 o 
  -2   8  11        1.61        0.00     16.18 o 
  -1   8  11      874.68      809.58     39.19 o 
   0   8  11       37.55       70.49     20.04 o 
   1   8  11      730.57      679.91     27.05 o 
   2   8  11      150.09      184.25     21.62 o 
   3   8  11       52.64       37.80     18.12 o 
   4   8  11     1630.36     1803.89     49.30 o 
   5   8  11      783.40      788.20     47.99 o 
   6   8  11       11.72        0.00     21.66 o 
   7   8  11       25.13       51.26     25.09 o 
   8   8  11       40.10       33.55     23.61 o 
   9   8  11       14.96       29.02     24.65 o 
  10   8  11       27.20        8.54     27.03 o 
  11   8  11        3.41       23.32     37.82 o 
 -11   9  11      147.45      118.16     35.16 o 
 -10   9  11        6.44        5.19     26.95 o 
  -9   9  11       31.48        2.98     20.42 o 
  -8   9  11      552.17      645.50     36.54 o 
  -7   9  11     1249.83     1265.85     44.28 o 
  -6   9  11       75.57       78.63     20.25 o 
  -5   9  11       70.27      104.08     24.53 o 
  -4   9  11      261.92      220.75     29.68 o 
  -3   9  11       53.71        4.62     14.47 o 
  -2   9  11        7.11        0.00     17.39 o 
  -1   9  11      189.39      155.09     38.66 o 
   0   9  11       11.64       24.02     29.44 o 
   1   9  11       58.23       64.75     31.95 o 
   2   9  11      706.46      617.53     27.28 o 
   3   9  11      328.43      382.13     23.58 o 
   4   9  11       91.50       60.51     27.11 o 
   5   9  11      439.27      448.88     37.62 o 
   6   9  11       23.26        0.00     22.00 o 
   7   9  11        3.31       30.68     22.70 o 
   8   9  11        0.07        0.00     22.51 o 
   9   9  11      251.94      337.33     39.59 o 
  10   9  11       48.13       88.87     28.19 o 
 -11  10  11      199.42      178.27     38.00 o 
 -10  10  11       96.96      152.83     46.76 o 
  -9  10  11      185.99      253.93     27.88 o 
  -8  10  11     2204.11     2102.19     58.70 o 
  -7  10  11      105.58      103.51     29.54 o 
  -6  10  11     1050.68     1226.34     43.86 o 
  -5  10  11     3788.90     3597.20     71.89 o 
  -4  10  11       14.72       30.30     16.83 o 
  -3  10  11     1603.98     1545.28     44.69 o 
  -2  10  11      126.59       85.81     22.64 o 
  -1  10  11       15.74       10.92     19.20 o 
   0  10  11      488.44      468.03     35.10 o 
   1  10  11       78.10       51.18     22.00 o 
   2  10  11       11.72        1.93     19.38 o 
   3  10  11      244.62      329.46     22.81 o 
   4  10  11       96.16      108.24     19.71 o 
   5  10  11      287.02      283.23     26.29 o 
   6  10  11       31.05       54.85     25.29 o 
   7  10  11       17.57       23.11     24.40 o 
   8  10  11      222.46      237.79     35.32 o 
   9  10  11        1.57        0.00     37.45 o 
  10  10  11      132.03      103.49     30.03 o 
 -10  11  11       13.86       43.22     31.02 o 
  -9  11  11      391.74      432.36     44.98 o 
  -8  11  11       53.89       21.00     21.44 o 
  -7  11  11      489.56      563.36     63.81 o 
  -6  11  11      140.13       98.09     29.97 o 
  -5  11  11      620.46      662.28     41.73 o 
  -4  11  11     2591.05     2500.30     70.58 o 
  -3  11  11       17.61        0.00     23.94 o 
  -2  11  11      814.39      918.60     47.23 o 
  -1  11  11      308.66      222.48     29.12 o 
   0  11  11       55.67       34.42     21.93 o 
   1  11  11       95.83       74.71     48.16 o 
   2  11  11      462.80      423.47     44.66 o 
   3  11  11      703.03      671.56     34.57 o 
   4  11  11        4.02       24.16     14.75 o 
   5  11  11       29.22        3.26     17.88 o 
   6  11  11       19.22        6.76     27.85 o 
   7  11  11       35.00       27.31     27.57 o 
   8  11  11       17.20       21.05     42.48 o 
   9  11  11       69.43       57.98     30.26 o 
  -9  12  11        0.12        0.00     20.69 o 
  -8  12  11        3.30        0.00     19.05 o 
  -7  12  11        9.78       11.88     20.67 o 
  -6  12  11        4.19        0.00     23.15 o 
  -5  12  11        0.18        0.00     24.19 o 
  -4  12  11       26.57       30.27     18.25 o 
  -3  12  11       15.45        6.35     37.63 o 
  -2  12  11      199.24      197.51     30.87 o 
  -1  12  11      225.16      232.98     30.97 o 
   0  12  11      227.18      177.26     28.28 o 
   1  12  11      186.81      248.85     31.35 o 
   2  12  11      322.95      323.12     31.50 o 
   3  12  11        0.92        1.16     17.99 o 
   4  12  11      135.59      118.75     30.40 o 
   5  12  11       66.79       68.48     21.25 o 
   6  12  11       11.57        0.00     22.54 o 
   7  12  11        2.72        6.15     39.31 o 
   8  12  11       25.49        0.00     41.55 o 
   9  12  11        4.82        0.00     44.71 o 
  -9  13  11      105.93       76.59     25.50 o 
  -8  13  11       55.59       49.81     23.51 o 
  -7  13  11        7.15        0.00     25.69 o 
  -6  13  11        8.88        0.00     25.11 o 
  -5  13  11        7.10        7.33     27.66 o 
  -4  13  11       14.99        2.84     17.42 o 
  -3  13  11      147.33      142.15     29.47 o 
  -2  13  11      375.47      345.52     61.39 o 
  -1  13  11        8.26        0.00     20.94 o 
   0  13  11      253.69      311.90     34.72 o 
   1  13  11       83.16       49.33     30.55 o 
   2  13  11      180.74      214.01     27.86 o 
   3  13  11       30.37       47.71     24.10 o 
   4  13  11       20.26        5.73     17.54 o 
   5  13  11       33.61       13.90     27.76 o 
   6  13  11      167.92      191.71     46.02 o 
   7  13  11       31.00       45.09     38.75 o 
   8  13  11       36.54       16.21     40.62 o 
  -8  14  11       31.14        0.00     21.92 o 
  -7  14  11       37.11       29.39     27.57 o 
  -6  14  11      146.11      175.47     46.11 o 
  -5  14  11       21.13       29.90     28.38 o 
  -4  14  11      244.76      201.29     33.11 o 
  -3  14  11      119.25      115.61     30.25 o 
  -2  14  11      109.65       68.04     45.74 o 
  -1  14  11        5.94       35.74     34.75 o 
   0  14  11        8.59       21.24     32.60 o 
   1  14  11       82.20      112.35     29.81 o 
   2  14  11        6.82       13.80     19.24 o 
   3  14  11      473.58      443.13     42.48 o 
   4  14  11      102.25       73.09     29.02 o 
   5  14  11       73.25       47.32     40.99 o 
   6  14  11      259.89      286.54     38.21 o 
   7  14  11        8.72       25.71     43.04 o 
  -7  15  11      121.09      114.07     32.32 o 
  -6  15  11       13.27        0.00     26.59 o 
  -5  15  11       46.17       27.10     33.81 o 
  -4  15  11       82.99      119.09     32.67 o 
  -3  15  11      939.84      953.06     55.18 o 
  -2  15  11      264.05      238.91     59.80 o 
  -1  15  11      270.26      285.78     37.45 o 
   0  15  11     1016.05      953.48     57.29 o 
   1  15  11      105.00      120.96     30.85 o 
   2  15  11      446.92      510.44     38.21 o 
   3  15  11      359.46      390.18     33.91 o 
   4  15  11      110.38        0.00     34.28 o 
   5  15  11       88.90       57.29     29.52 o 
   6  15  11        8.11       43.60     43.97 o 
  -5  16  11      178.52      143.74     63.44 o 
  -4  16  11      446.27      427.09     72.57 o 
  -3  16  11      868.04      851.24     76.01 o 
  -2  16  11       27.68       42.42     28.77 o 
  -1  16  11      392.49      405.49    133.02 o 
   0  16  11        7.04        0.00     26.18 o 
   1  16  11      223.96      199.65     33.55 o 
   2  16  11        1.43        8.78     22.74 o 
   3  16  11      751.53      776.90     42.89 o 
   4  16  11      102.98       18.73     31.35 o 
  -3  17  11      233.93      192.59     51.14 o 
  -2  17  11      210.61      252.43     64.18 o 
  -1  17  11      190.55      248.56     53.66 o 
   0  17  11      392.47      424.75     42.92 o 
   1  17  11       21.55       17.06     38.01 o 
   2  17  11      632.59      637.57    139.82 o 
 -12   0  12     1283.46     1436.06    109.36 o 
 -11   0  12      142.19      236.24     61.67 o 
 -10   0  12     1587.30     1648.64    103.59 o 
  -9   0  12     5163.85     5051.37    179.41 o 
  -8   0  12     2003.97     2185.21    110.11 o 
  -7   0  12     5506.90     5476.94    304.89 o 
  -6   0  12      187.22      228.41     46.02 o 
  -5   0  12      966.15      796.65     61.48 o 
  -4   0  12      198.03      262.32     42.29 o 
  -3   0  12     2716.97     2937.89    105.08 o 
  -2   0  12      635.98      605.32     76.95 o 
  -1   0  12     3290.33     3350.94    117.75 o 
   0   0  12     1464.33     1390.04     73.96 o 
   1   0  12      347.79      379.14     46.20 o 
   2   0  12     4541.31     4497.85    141.41 o 
   3   0  12       95.45       66.14     30.18 o 
   4   0  12      971.06      846.96     59.62 o 
   5   0  12     6040.92     5758.04    164.88 o 
   6   0  12      386.91      454.96     50.68 o 
   7   0  12     2331.03     2158.75     96.88 o 
   8   0  12      118.41       70.61     33.35 o 
   9   0  12      111.39      174.76     42.29 o 
  10   0  12      104.38       32.04     34.84 o 
  11   0  12       54.03      105.64     44.16 o 
  12   0  12      269.17      175.13     50.49 o 
 -12   1  12        3.59       35.20     35.44 o 
 -11   1  12      750.10      738.72     98.74 o 
 -10   1  12       51.09       46.56     31.86 o 
  -9   1  12      185.51      206.93     37.45 o 
  -8   1  12     2753.71     2833.98    127.81 o 
  -7   1  12     3160.98     3356.65     70.44 o 
  -6   1  12     2591.23     2826.31     62.16 o 
  -5   1  12       91.68      187.81     27.82 o 
  -4   1  12     6083.97     5704.38    186.03 o 
  -3   1  12     2102.17     2218.79     52.30 o 
  -2   1  12     4596.98     4799.23     70.33 o 
  -1   1  12     4013.16     3765.02     65.50 o 
   0   1  12       42.85       43.47     19.34 o 
   1   1  12     1222.26     1140.20     48.10 o 
   2   1  12       42.48       45.83     19.49 o 
   3   1  12      240.84      194.74     25.88 o 
   4   1  12        3.62        0.00     17.58 o 
   5   1  12      158.22      224.56     28.16 o 
   6   1  12      802.53      856.61     44.91 o 
   7   1  12      181.44      195.38     29.25 o 
   8   1  12      459.25      484.35     55.43 o 
   9   1  12      123.87       53.89     24.42 o 
  10   1  12      144.91      109.04     53.75 o 
  11   1  12      435.93      435.69     42.49 o 
  12   1  12      104.37      153.85     39.78 o 
 -12   2  12        9.65        0.00     31.34 o 
 -11   2  12      205.22      174.55     41.72 o 
 -10   2  12      362.90      303.64     43.53 o 
  -9   2  12       67.16       84.83     31.05 o 
  -8   2  12      299.35      341.61     53.47 o 
  -7   2  12     2181.39     2155.60     55.54 o 
  -6   2  12     1128.77     1113.33     40.09 o 
  -5   2  12     1933.57     1967.23     49.99 o 
  -4   2  12      917.41      966.67     36.57 o 
  -3   2  12     2503.29     2471.21     53.90 o 
  -2   2  12      535.13      600.58     25.82 o 
  -1   2  12     2329.15     2453.48     51.58 o 
   0   2  12     1579.15     1523.99     56.60 o 
   1   2  12      511.51      525.70     34.42 o 
   2   2  12      879.48      901.30     43.09 o 
   3   2  12      283.89      346.19     31.04 o 
   4   2  12      497.13      424.29     59.34 o 
   5   2  12       94.97       60.99     21.00 o 
   6   2  12      100.11       61.59     22.62 o 
   7   2  12        4.10        0.00     27.76 o 
   8   2  12      106.17       86.53     32.51 o 
   9   2  12       90.02       80.97     30.37 o 
  10   2  12       52.42       47.35     26.18 o 
  11   2  12       51.71       78.99     37.17 o 
 -12   3  12        1.76        1.86     34.88 o 
 -11   3  12       23.13        0.00     30.36 o 
 -10   3  12        1.99        0.00     28.47 o 
  -9   3  12       29.65       11.38     27.27 o 
  -8   3  12       73.17       67.65     30.16 o 
  -7   3  12       93.83       93.59     21.12 o 
  -6   3  12       62.56       32.68     18.41 o 
  -5   3  12     1820.53     1746.89     47.40 o 
  -4   3  12      461.53      599.44     28.10 o 
  -3   3  12       26.41        0.00     11.98 o 
  -2   3  12      790.38      839.29     35.65 o 
  -1   3  12        3.19        0.00     12.33 o 
   0   3  12       84.75       96.31     15.61 o 
   1   3  12       10.99       18.33     35.03 o 
   2   3  12      193.47      260.01     26.94 o 
   3   3  12      291.57      318.61     34.93 o 
   4   3  12        6.47       21.39     18.20 o 
   5   3  12        0.05        4.08     17.71 o 
   6   3  12       38.67       25.27     20.92 o 
   7   3  12       10.17       17.51     21.13 o 
   8   3  12       36.15       38.21     23.44 o 
   9   3  12       72.06       92.71     28.33 o 
  10   3  12        3.37       15.39     24.40 o 
  11   3  12       23.93       18.52     25.89 o 
 -12   4  12        0.20        0.18     35.04 o 
 -11   4  12       47.27       77.15     37.53 o 
 -10   4  12        0.11        9.13     30.83 o 
  -9   4  12       62.18       20.32     28.06 o 
  -8   4  12      117.63       85.08     21.84 o 
  -7   4  12       28.96       19.73     17.25 o 
  -6   4  12       50.53       36.17     17.65 o 
  -5   4  12      664.75      734.97     41.10 o 
  -4   4  12      741.99      840.43     31.31 o 
  -3   4  12      376.45      450.67     20.84 o 
  -2   4  12     1678.60     1734.16     41.54 o 
  -1   4  12        0.71        0.00     29.34 o 
   0   4  12     2416.36     2295.19     49.47 o 
   1   4  12       32.69       51.61     33.16 o 
   2   4  12     1148.79     1105.74     76.57 o 
   3   4  12       13.38        8.79     26.83 o 
   4   4  12      399.72      449.04     63.25 o 
   5   4  12       10.30       30.93     19.49 o 
   6   4  12      410.00      396.62     34.77 o 
   7   4  12        9.23        6.61     24.41 o 
   8   4  12      587.05      547.58     44.90 o 
   9   4  12       93.36       79.59     27.93 o 
  10   4  12        8.59       17.26     28.04 o 
  11   4  12        4.43        0.11     34.75 o 
 -12   5  12        5.09        0.00     34.88 o 
 -11   5  12      329.12      404.62     50.29 o 
 -10   5  12       34.04        9.17     31.19 o 
  -9   5  12      200.05      256.13     39.15 o 
  -8   5  12      498.18      592.90     34.58 o 
  -7   5  12      280.37      349.79     28.76 o 
  -6   5  12     1110.82     1262.99     49.75 o 
  -5   5  12      279.87      254.80     22.93 o 
  -4   5  12     1249.83     1021.42     34.60 o 
  -3   5  12     1855.29     1743.48     42.98 o 
  -2   5  12      244.12      339.21     21.33 o 
  -1   5  12      768.02      747.58     28.41 o 
   0   5  12        1.35        1.23     12.91 o 
   1   5  12      298.33      269.08     21.39 o 
   2   5  12        1.56        0.00     29.25 o 
   3   5  12      812.81      779.19     41.96 o 
   4   5  12       18.64       32.22     21.13 o 
   5   5  12      713.08      661.03     41.65 o 
   6   5  12      597.36      642.31     45.65 o 
   7   5  12      348.20      260.08     33.37 o 
   8   5  12      492.05      564.45     46.76 o 
   9   5  12       44.57       58.42     25.83 o 
  10   5  12      266.96      269.58     36.78 o 
  11   5  12       66.51       54.71     45.65 o 
 -12   6  12      158.89      208.85     46.52 o 
 -11   6  12       43.02       72.76     34.46 o 
 -10   6  12      556.56      580.48     54.30 o 
  -9   6  12      126.38      150.66     34.97 o 
  -8   6  12        3.57        3.50     20.86 o 
  -7   6  12      338.88      306.63     26.29 o 
  -6   6  12       76.41       57.26     17.67 o 
  -5   6  12      516.00      546.68     29.85 o 
  -4   6  12      196.67      227.66     21.68 o 
  -3   6  12      316.63      292.53     22.14 o 
  -2   6  12        3.78        0.00     15.88 o 
  -1   6  12     1688.57     1653.15     40.86 o 
   0   6  12     4352.86     4134.81     69.36 o 
   1   6  12      791.95      974.19     30.23 o 
   2   6  12     2106.25     2127.01     53.20 o 
   3   6  12     1770.11     1903.14     63.47 o 
   4   6  12      208.35      246.95     39.78 o 
   5   6  12      865.70      865.90     47.23 o 
   6   6  12        4.68        3.64     28.97 o 
   7   6  12      576.02      512.94     41.03 o 
   8   6  12       10.07       30.66     25.61 o 
   9   6  12       71.29      130.01     31.09 o 
  10   6  12        2.34        5.29     30.28 o 
  11   6  12      166.29      218.78     35.86 o 
 -11   7  12      192.84      262.14     55.52 o 
 -10   7  12      101.07      113.83     48.63 o 
  -9   7  12       17.45        0.00     26.36 o 
  -8   7  12        8.42        0.00     18.16 o 
  -7   7  12      176.06      175.58     23.66 o 
  -6   7  12      134.71      182.70     22.50 o 
  -5   7  12      135.13      119.81     32.02 o 
  -4   7  12     1696.06     1725.28     45.86 o 
  -3   7  12      284.01      264.26     36.89 o 
  -2   7  12     1671.33     1542.35     51.67 o 
  -1   7  12     1073.46     1102.73     44.78 o 
   0   7  12     1038.68     1009.86     33.24 o 
   1   7  12     5351.96     5609.44     78.75 o 
   2   7  12      153.98      191.80     21.86 o 
   3   7  12     3010.12     2895.65     65.20 o 
   4   7  12      440.48      493.15     31.72 o 
   5   7  12      505.79      569.61     33.34 o 
   6   7  12      500.49      568.82     33.62 o 
   7   7  12        7.50       17.54     22.96 o 
   8   7  12      101.70      139.77     30.82 o 
   9   7  12       21.34       13.83     25.96 o 
  10   7  12       46.97       37.84     28.49 o 
 -11   8  12       57.79       74.94     32.82 o 
 -10   8  12      274.62      265.01     46.30 o 
  -9   8  12      207.94      271.67     28.31 o 
  -8   8  12      162.98      177.24     25.29 o 
  -7   8  12      227.37      248.31     25.93 o 
  -6   8  12       33.55       39.04     17.96 o 
  -5   8  12      749.17      745.88     33.28 o 
  -4   8  12      672.83      649.22     32.43 o 
  -3   8  12      367.87      429.54     32.78 o 
  -2   8  12      363.56      348.89     30.31 o 
  -1   8  12      478.50      487.71     34.71 o 
   0   8  12       22.00       12.10     22.26 o 
   1   8  12      109.47      145.34     17.87 o 
   2   8  12     2480.38     2432.77     54.51 o 
   3   8  12      395.58      407.75     29.83 o 
   4   8  12     2907.54     3360.48     74.77 o 
   5   8  12        4.93        5.52     20.49 o 
   6   8  12      268.07      321.86     36.86 o 
   7   8  12       85.07       78.93     27.80 o 
   8   8  12      236.81      290.38     45.37 o 
   9   8  12      153.75      155.26     59.34 o 
  10   8  12       66.36       33.72     39.68 o 
 -11   9  12      133.71      140.94     35.76 o 
 -10   9  12      161.80      205.50     38.20 o 
  -9   9  12      499.02      474.86     47.37 o 
  -8   9  12      126.37      119.30     23.90 o 
  -7   9  12      486.82      546.04     40.58 o 
  -6   9  12      458.05      418.23     29.80 o 
  -5   9  12      460.42      464.08     29.86 o 
  -4   9  12      351.61      262.58     24.82 o 
  -3   9  12      440.27      426.37     79.09 o 
  -2   9  12      137.54      113.19     24.51 o 
  -1   9  12        9.42       14.44     30.28 o 
   0   9  12     2117.36     2060.66     74.62 o 
   1   9  12       36.73       46.25     18.53 o 
   2   9  12      611.23      549.73     28.24 o 
   3   9  12       86.86       67.68     17.35 o 
   4   9  12      849.87      837.37     56.76 o 
   5   9  12        0.46        0.00     16.36 o 
   6   9  12      485.72      489.47     75.73 o 
   7   9  12      309.10      382.97     43.22 o 
   8   9  12      217.53      183.88     33.60 o 
   9   9  12      161.06      110.11     45.09 o 
  10   9  12      135.90       63.72     29.22 o 
 -10  10  12      120.01      143.08     34.42 o 
  -9  10  12       45.55       86.54     23.31 o 
  -8  10  12      549.71      562.74     36.49 o 
  -7  10  12      124.35       71.95     27.45 o 
  -6  10  12        0.73        2.95     16.98 o 
  -5  10  12       10.09       15.43     17.87 o 
  -4  10  12      171.47      128.28     74.99 o 
  -3  10  12        1.04        0.00     20.61 o 
  -2  10  12      130.38      105.54     26.59 o 
  -1  10  12      584.53      639.57     40.78 o 
   0  10  12      657.43      687.77     41.63 o 
   1  10  12       47.27       27.59     21.37 o 
   2  10  12       26.99        0.00     17.09 o 
   3  10  12        4.68       43.48     19.41 o 
   4  10  12        2.55        0.00     25.79 o 
   5  10  12        0.49        0.00     17.44 o 
   6  10  12      413.08      432.35     61.57 o 
   7  10  12        0.14        0.00     23.73 o 
   8  10  12        9.38       25.13     26.39 o 
   9  10  12        9.60       50.78     28.36 o 
  -9  11  12       17.08       12.29     21.80 o 
  -8  11  12      551.38      584.58     45.38 o 
  -7  11  12        5.65       23.94     25.82 o 
  -6  11  12      724.32      669.12    100.70 o 
  -5  11  12      563.11      541.15     33.02 o 
  -4  11  12        5.82       11.59     35.58 o 
  -3  11  12      219.36      200.33     38.01 o 
  -2  11  12      451.59      379.54     34.50 o 
  -1  11  12       18.32        4.24     21.80 o 
   0  11  12       31.99       50.29     23.66 o 
   1  11  12       17.85        0.00     20.99 o 
   2  11  12        0.97        2.17     18.44 o 
   3  11  12       84.69       78.89     21.89 o 
   4  11  12        6.24        0.00     17.69 o 
   5  11  12      205.81      168.56     24.61 o 
   6  11  12       85.15       87.93     29.81 o 
   7  11  12       18.40        0.00     26.38 o 
   8  11  12      118.62      106.09     32.94 o 
   9  11  12       17.53        6.05     28.83 o 
  -9  12  12      452.05      383.93     33.77 o 
  -8  12  12       80.16      113.15     31.68 o 
  -7  12  12      348.48      297.58     36.81 o 
  -6  12  12       15.85        0.00     22.68 o 
  -5  12  12     1186.16     1086.74     73.96 o 
  -4  12  12      207.50      209.55     36.33 o 
  -3  12  12      421.50      398.29     59.06 o 
  -2  12  12     1800.47     1871.46     91.85 o 
  -1  12  12       11.09        0.00     23.08 o 
   0  12  12      534.93      619.72     42.02 o 
   1  12  12      501.27      567.79     42.29 o 
   2  12  12        8.09        7.76     17.99 o 
   3  12  12       16.08       47.62     20.05 o 
   4  12  12       89.35      104.00     23.90 o 
   5  12  12      115.25       75.45     39.68 o 
   6  12  12       82.16       61.76     29.06 o 
   7  12  12      339.88      358.46     40.79 o 
   8  12  12       11.06        0.00     26.85 o 
  -8  13  12      538.94      572.82     47.53 o 
  -7  13  12        0.33        0.00     25.87 o 
  -6  13  12      370.65      348.83     40.14 o 
  -5  13  12      202.17      180.87     60.46 o 
  -4  13  12      490.34      464.85     42.15 o 
  -3  13  12       48.29       47.71     26.89 o 
  -2  13  12     1051.79     1029.54     82.35 o 
  -1  13  12      504.82      541.18     47.60 o 
   0  13  12      575.92      628.60     78.53 o 
   1  13  12     1667.30     1579.12     62.51 o 
   2  13  12       32.47       25.56     37.38 o 
   3  13  12     1317.02     1232.89     67.08 o 
   4  13  12      343.92      312.33     35.10 o 
   5  13  12       64.10        0.37     37.82 o 
   6  13  12      277.58      296.75     36.66 o 
   7  13  12       11.20       36.66     28.34 o 
  -7  14  12      139.99       69.58     32.32 o 
  -6  14  12        1.91       11.27     36.89 o 
  -5  14  12      363.13      335.97     40.07 o 
  -4  14  12       47.45       55.91     32.60 o 
  -3  14  12      558.05      659.05     47.80 o 
  -2  14  12      187.37      178.86     33.37 o 
  -1  14  12      223.48      239.73     34.82 o 
   0  14  12      544.66      475.57     41.90 o 
   1  14  12       29.93       10.52     33.72 o 
   2  14  12      468.60      518.53     37.41 o 
   3  14  12        3.48       10.62     26.52 o 
   4  14  12      224.44      262.35     38.06 o 
   5  14  12       45.20       60.36     44.53 o 
   6  14  12       74.40       76.57     43.78 o 
  -6  15  12      171.72      154.10     35.14 o 
  -5  15  12        0.61        0.00     27.01 o 
  -4  15  12      174.66      135.15     34.70 o 
  -3  15  12       59.83       78.21     31.40 o 
  -2  15  12       77.03       46.86     29.22 o 
  -1  15  12       43.09       64.77     28.29 o 
   0  15  12        6.27        5.49     27.39 o 
   1  15  12       23.97        7.50     25.25 o 
   2  15  12        7.06        0.00     23.70 o 
   3  15  12        9.38       69.73     31.11 o 
   4  15  12        4.63       17.96     50.12 o 
   5  15  12       62.99       48.93     26.86 o 
  -4  16  12       35.22       21.10     30.26 o 
  -3  16  12       32.16        3.84     47.69 o 
  -2  16  12       29.06       53.97     30.64 o 
  -1  16  12      105.95       47.32     28.76 o 
   0  16  12        0.45        0.00     26.36 o 
   1  16  12        0.22       12.09     27.08 o 
   2  16  12       11.20        0.00     26.08 o 
   3  16  12       32.19       47.53     29.33 o 
 -12   1  13      245.11      208.37     46.21 o 
 -11   1  13      115.14       84.57     59.71 o 
 -10   1  13        6.09        0.68     61.48 o 
  -9   1  13      582.02      538.52     61.02 o 
  -8   1  13      137.24      171.58     32.93 o 
  -7   1  13      479.30      534.13     32.66 o 
  -6   1  13       34.71       26.96     18.11 o 
  -5   1  13     1139.63     1272.90     65.49 o 
  -4   1  13      171.93      146.43     26.41 o 
  -3   1  13      777.34      787.02     34.23 o 
  -2   1  13     1003.09      986.32     68.93 o 
  -1   1  13     1735.20     1610.45     85.33 o 
   0   1  13     1651.51     1696.58     60.14 o 
   1   1  13       54.63       95.18     24.01 o 
   2   1  13      789.86      658.30     41.11 o 
   3   1  13      150.14      160.99     41.73 o 
   4   1  13       44.21       33.53     21.34 o 
   5   1  13        9.12        2.13     19.26 o 
   6   1  13      598.54      616.54     48.53 o 
   7   1  13       95.68       88.83     25.70 o 
   8   1  13        4.47        3.26     22.87 o 
   9   1  13       31.99        3.81     23.68 o 
  10   1  13       13.28        0.00     23.58 o 
  11   1  13        0.44        2.72     24.39 o 
 -12   2  13       86.78       31.16     83.28 o 
 -11   2  13      314.45      363.17     47.73 o 
 -10   2  13        6.79        0.00     49.65 o 
  -9   2  13      852.43     1020.99     63.16 o 
  -8   2  13      609.91      592.85     48.65 o 
  -7   2  13      351.40      444.99     31.29 o 
  -6   2  13     1605.15     1633.09     48.89 o 
  -5   2  13      161.24      204.34     23.71 o 
  -4   2  13     2046.85     1755.94     48.72 o 
  -3   2  13      997.97     1084.39     45.94 o 
  -2   2  13     1091.96     1084.95     36.25 o 
  -1   2  13      438.67      431.68     52.73 o 
   0   2  13      540.84      483.28     57.01 o 
   1   2  13     1806.74     1829.40     62.49 o 
   2   2  13      511.32      494.07     51.51 o 
   3   2  13     1632.80     1802.65     62.28 o 
   4   2  13      199.08      241.46     29.65 o 
   5   2  13     1271.95     1189.44     52.32 o 
   6   2  13      544.20      621.33     42.26 o 
   7   2  13      320.63      311.56     48.25 o 
   8   2  13      381.34      367.42     36.47 o 
   9   2  13       57.20       18.63     36.24 o 
  10   2  13       44.73       40.87     26.41 o 
  11   2  13        0.44        0.00     23.49 o 
 -12   3  13      313.61      268.88     93.53 o 
 -11   3  13        2.55       49.83     32.77 o 
 -10   3  13      265.57      319.45     89.71 o 
  -9   3  13      449.77      502.84     49.28 o 
  -8   3  13      871.20      994.75     58.39 o 
  -7   3  13      177.05      147.55     23.30 o 
  -6   3  13      153.46      108.08     21.74 o 
  -5   3  13      915.34      963.87     38.29 o 
  -4   3  13     1151.17     1157.51     52.54 o 
  -3   3  13     4367.08     4299.29     88.40 o 
  -2   3  13     2742.59     2738.65     66.52 o 
  -1   3  13      947.26      973.73     34.86 o 
   0   3  13     3666.63     3615.31    140.10 o 
   1   3  13       14.11        4.10     29.81 o 
   2   3  13     1343.17     1334.19     54.36 o 
   3   3  13      262.31      307.05     32.01 o 
   4   3  13      108.64       94.18     23.55 o 
   5   3  13      375.64      363.68     62.69 o 
   6   3  13     1021.94     1068.24     50.56 o 
   7   3  13      298.42      329.61     43.88 o 
   8   3  13      516.82      586.42     43.97 o 
   9   3  13      442.38      530.68     44.17 o 
  10   3  13       28.13        0.00     41.45 o 
  11   3  13      523.59      481.34     46.27 o 
 -12   4  13       75.42        9.85     35.93 o 
 -11   4  13       45.22       93.77     38.21 o 
 -10   4  13       49.30       46.45     32.78 o 
  -9   4  13       57.91       77.94     32.05 o 
  -8   4  13      240.43      255.38     45.74 o 
  -7   4  13      757.55      767.70     37.83 o 
  -6   4  13      658.67      697.86     35.72 o 
  -5   4  13        0.17       16.10     18.65 o 
  -4   4  13     4326.14     4373.82     75.78 o 
  -3   4  13      707.89      669.90     37.82 o 
  -2   4  13      766.00      664.36     35.22 o 
  -1   4  13     3621.19     3627.21     68.06 o 
   0   4  13       12.72        0.00     19.02 o 
   1   4  13       95.46       79.74     38.01 o 
   2   4  13      765.56      727.15     87.01 o 
   3   4  13     1000.53     1007.29     49.37 o 
   4   4  13       20.38       20.47     20.72 o 
   5   4  13     1852.95     1687.44     61.70 o 
   6   4  13      635.51      551.44     41.19 o 
   7   4  13      297.06      256.10     33.72 o 
   8   4  13      150.86      174.98     32.34 o 
   9   4  13       22.74       44.55     30.18 o 
  10   4  13        1.55        0.00     23.49 o 
  11   4  13       69.91       35.15     29.59 o 
 -11   5  13       98.45      140.65     40.94 o 
 -10   5  13        2.68        3.42     30.19 o 
  -9   5  13      351.19      384.79     46.97 o 
  -8   5  13      122.87      110.04     23.69 o 
  -7   5  13        4.06        0.01     18.09 o 
  -6   5  13      426.88      405.12     27.76 o 
  -5   5  13       81.17       73.56     17.95 o 
  -4   5  13     1214.38     1132.48     37.79 o 
  -3   5  13     1001.84      980.61     53.94 o 
  -2   5  13      759.38      754.28     38.04 o 
  -1   5  13     4582.08     4455.79     74.28 o 
   0   5  13      611.79      653.64     30.69 o 
   1   5  13     2395.13     2469.77    124.27 o 
   2   5  13     3343.81     3245.49     84.73 o 
   3   5  13      134.29      149.62     27.48 o 
   4   5  13      780.09      756.86     45.60 o 
   5   5  13      136.26      135.72     27.74 o 
   6   5  13      736.39      756.63     47.14 o 
   7   5  13       45.35       22.63     33.26 o 
   8   5  13      161.55      217.71     47.88 o 
   9   5  13        4.95        0.00     22.92 o 
  10   5  13        3.86        0.00     23.98 o 
 -11   6  13        7.69       27.35     35.18 o 
 -10   6  13       54.60       41.27     36.24 o 
  -9   6  13        2.42       22.79     29.47 o 
  -8   6  13        1.88        0.00     21.89 o 
  -7   6  13       49.47       17.47     18.80 o 
  -6   6  13      813.62      757.37     43.92 o 
  -5   6  13      447.88      437.43     27.70 o 
  -4   6  13      309.76      256.93     29.62 o 
  -3   6  13      318.30      279.99     41.73 o 
  -2   6  13      234.39      252.24     27.64 o 
  -1   6  13       57.22       36.56     35.68 o 
   0   6  13       34.39       15.17     14.14 o 
   1   6  13      448.73      423.79     35.51 o 
   2   6  13     1985.55     1936.46     99.56 o 
   3   6  13      715.90      669.38     70.89 o 
   4   6  13      508.69      492.93     40.12 o 
   5   6  13      940.92     1049.57     52.67 o 
   6   6  13      216.82      256.35     33.42 o 
   7   6  13       28.40        0.00     23.16 o 
   8   6  13       10.41       35.12     34.75 o 
   9   6  13        3.81       51.55     29.01 o 
  10   6  13       18.13       20.15     34.84 o 
 -11   7  13       24.47      100.23     46.58 o 
 -10   7  13        1.30        0.00     26.43 o 
  -9   7  13       10.06        0.00     26.10 o 
  -8   7  13        5.02        1.25     19.01 o 
  -7   7  13      462.14      499.96     31.86 o 
  -6   7  13       63.58       63.40     19.32 o 
  -5   7  13        2.86        0.00     15.41 o 
  -4   7  13        3.58       21.40     19.70 o 
  -3   7  13       86.31       76.51     22.10 o 
  -2   7  13        3.93        0.00     16.73 o 
  -1   7  13      423.00      487.51     39.22 o 
   0   7  13       44.16       32.02     17.38 o 
   1   7  13     2412.13     2477.09     76.82 o 
   2   7  13      785.71      846.61     38.49 o 
   3   7  13        7.54       10.72     18.05 o 
   4   7  13      435.81      498.88     33.53 o 
   5   7  13      140.86      119.47     22.81 o 
   6   7  13      361.42      340.26     46.40 o 
   7   7  13       96.62       68.32     48.25 o 
   8   7  13        0.27        0.00     25.29 o 
   9   7  13      119.50       80.76     31.31 o 
  10   7  13       74.15       72.43     30.91 o 
 -10   8  13        0.35        0.00     28.81 o 
  -9   8  13       31.55       68.43     30.54 o 
  -8   8  13      160.62      169.55     30.12 o 
  -7   8  13      158.21      141.14     29.64 o 
  -6   8  13       13.78        0.00     25.42 o 
  -5   8  13      302.85      307.33     25.89 o 
  -4   8  13       53.05       81.12     32.23 o 
  -3   8  13       96.00      100.02     23.90 o 
  -2   8  13      910.69      809.91     42.68 o 
  -1   8  13       56.76       70.37     41.83 o 
   0   8  13     2006.22     2048.02     62.19 o 
   1   8  13      813.24      785.95     37.02 o 
   2   8  13      512.92      464.86     39.92 o 
   3   8  13     3969.90     4080.90    156.13 o 
   4   8  13     2163.51     2115.08     59.16 o 
   5   8  13      127.87      136.70     23.53 o 
   6   8  13      844.10      896.28     61.39 o 
   7   8  13       40.27       24.89     25.95 o 
   8   8  13      243.44      349.59     68.00 o 
   9   8  13        0.48        0.00     25.29 o 
 -10   9  13       35.33       60.65     39.87 o 
  -9   9  13        3.87       17.65     22.90 o 
  -8   9  13      649.98      667.77     38.29 o 
  -7   9  13      730.23      833.75     48.31 o 
  -6   9  13       25.26       61.06     19.98 o 
  -5   9  13      569.57      598.88     59.15 o 
  -4   9  13       24.49        0.00     27.76 o 
  -3   9  13      257.17      258.41     30.53 o 
  -2   9  13      381.78      438.64     79.09 o 
  -1   9  13      754.35      685.79     41.55 o 
   0   9  13      132.35      143.00     26.46 o 
   1   9  13        3.30       25.67     18.35 o 
   2   9  13     2235.57     2431.77     79.86 o 
   3   9  13      219.51      195.18     25.40 o 
   4   9  13      226.30      295.63     28.29 o 
   5   9  13      327.72      292.08     29.11 o 
   6   9  13      321.14      260.47     37.58 o 
   7   9  13      757.45      847.29     55.26 o 
   8   9  13       70.91       83.56     29.13 o 
   9   9  13      587.33      533.40     71.73 o 
  -9  10  13      158.96      194.42     28.57 o 
  -8  10  13      258.21      256.89     36.15 o 
  -7  10  13      134.13      143.97     31.17 o 
  -6  10  13      997.16      890.05     49.27 o 
  -5  10  13      183.80      142.36     28.64 o 
  -4  10  13      381.77      380.25     37.45 o 
  -3  10  13      479.30      537.00     45.46 o 
  -2  10  13      470.38      570.96     86.45 o 
  -1  10  13        2.35        0.00     21.40 o 
   0  10  13      219.84      238.47     29.38 o 
   1  10  13     1460.81     1420.62     62.19 o 
   2  10  13        4.56       45.40     25.78 o 
   3  10  13      500.09      609.91     46.25 o 
   4  10  13        2.79        7.42     17.97 o 
   5  10  13      139.25      180.44     30.37 o 
   6  10  13        0.91        5.52     24.69 o 
   7  10  13      452.41      375.88     40.77 o 
   8  10  13      350.03      320.08     61.48 o 
  -9  11  13        7.67        0.00     31.11 o 
  -8  11  13      450.47      392.98     42.40 o 
  -7  11  13      306.61      301.45     37.50 o 
  -6  11  13       87.74       66.82     27.32 o 
  -5  11  13     1642.51     1901.65     94.09 o 
  -4  11  13      330.74      225.47     31.62 o 
  -3  11  13      849.60      835.00     47.91 o 
  -2  11  13      449.58      395.48     51.05 o 
  -1  11  13      138.51      132.05     28.35 o 
   0  11  13      194.27      216.57     30.19 o 
   1  11  13      111.36      101.17     23.47 o 
   2  11  13      941.44      902.71     43.51 o 
   3  11  13        4.69       16.95     24.10 o 
   4  11  13      250.15      200.44     32.72 o 
   5  11  13        0.08        0.00     22.46 o 
   6  11  13       69.25       69.65     30.52 o 
   7  11  13        0.89        0.00     33.16 o 
   8  11  13      324.94      264.74     55.89 o 
  -8  12  13       58.17       57.98     30.15 o 
  -7  12  13       41.00       61.79     28.74 o 
  -6  12  13      189.23      124.81     30.69 o 
  -5  12  13        1.51        0.00     23.53 o 
  -4  12  13      328.84      247.51     35.48 o 
  -3  12  13       15.24        4.82     23.56 o 
  -2  12  13      287.55      259.62     35.67 o 
  -1  12  13       27.28       50.53     26.15 o 
   0  12  13      109.63       73.35     26.39 o 
   1  12  13      646.69      610.86     37.93 o 
   2  12  13       10.18       10.36     19.80 o 
   3  12  13      357.37      279.82     36.98 o 
   4  12  13      144.83      220.78     33.95 o 
   5  12  13       65.11      106.94     45.83 o 
   6  12  13      143.07      224.49     33.62 o 
   7  12  13        0.26       31.11     40.62 o 
  -7  13  13       51.19       69.20     41.83 o 
  -6  13  13        7.34        0.00     24.35 o 
  -5  13  13       36.31       58.52     28.85 o 
  -4  13  13       56.26       15.85     27.20 o 
  -3  13  13      149.06      163.85     41.64 o 
  -2  13  13      772.52      743.95     50.01 o 
  -1  13  13      223.82      139.23     31.93 o 
   0  13  13       44.55        2.91     24.03 o 
   1  13  13      150.62      112.32     24.34 o 
   2  13  13      188.07      203.55     28.55 o 
   3  13  13      103.15       77.07     31.41 o 
   4  13  13       14.36       43.72     25.39 o 
   6  13  13        1.29        0.37     30.00 o 
  -6  14  13      109.90       88.69     31.62 o 
  -5  14  13        0.77        0.00     31.49 o 
  -4  14  13      195.92      178.51     37.11 o 
  -3  14  13        0.10       24.87     45.09 o 
  -2  14  13      424.45      345.40     61.76 o 
  -1  14  13      286.82      278.73     55.15 o 
   0  14  13       22.99        6.89     26.36 o 
   1  14  13      970.01     1040.89     47.34 o 
   2  14  13      545.79      529.08     37.65 o 
   3  14  13       72.95       90.87     24.34 o 
   4  14  13      145.21      219.28     47.69 o 
  -4  15  13       90.47       71.53     32.70 o 
  -3  15  13       66.16       42.67     30.82 o 
  -2  15  13      196.38      196.35     35.99 o 
  -1  15  13        0.77        0.00     34.00 o 
   0  15  13       22.17       21.35     28.33 o 
   1  15  13       71.88       60.04     24.62 o 
   2  15  13      267.80      207.69     30.48 o 
   3  15  13        1.37        0.00     26.58 o 
  -2  16  13      414.29      441.54     45.05 o 
  -1  16  13      468.47      467.60     46.15 o 
   0  16  13       41.67       49.53     32.70 o 
   1  16  13      357.86      414.77     37.27 o 
 -11   0  14       90.22       62.41     50.12 o 
 -10   0  14       74.87       81.98     50.68 o 
  -9   0  14      130.48      135.45     49.93 o 
  -8   0  14      113.80       68.38     45.09 o 
  -7   0  14        3.50       48.44     36.14 o 
  -6   0  14     1825.43     1909.29     99.86 o 
  -5   0  14       24.36       36.52     32.60 o 
  -4   0  14      183.05      118.49     40.24 o 
  -3   0  14     2106.10     2120.93    101.91 o 
  -2   0  14     1223.58     1188.27     75.83 o 
  -1   0  14      537.18      655.99     62.41 o 
   0   0  14      244.72      223.01     46.20 o 
   1   0  14       79.53       69.49     35.77 o 
   2   0  14        9.13        0.00     27.01 o 
   3   0  14      504.74      381.56     51.79 o 
   4   0  14      984.42     1177.65     75.27 o 
   5   0  14      604.08      599.54     62.04 o 
   6   0  14      458.28      373.55     51.23 o 
   7   0  14     1237.51     1138.34     77.32 o 
   8   0  14      201.23      231.77     48.07 o 
   9   0  14      116.75       68.19     38.57 o 
  10   0  14       26.56        0.00     36.89 o 
 -11   1  14       75.38       84.04     35.58 o 
 -10   1  14        7.69        0.00     31.14 o 
  -9   1  14      477.16      516.11     49.76 o 
  -8   1  14      721.18      691.57     53.24 o 
  -7   1  14      260.09      302.68     28.53 o 
  -6   1  14     1325.26     1307.14     53.14 o 
  -5   1  14       35.65       31.22     34.09 o 
  -4   1  14       58.19       41.50     25.50 o 
  -3   1  14       26.67       19.00     22.80 o 
  -2   1  14     1378.15     1317.84     57.45 o 
  -1   1  14      165.36      202.32     32.14 o 
   0   1  14     2405.13     2522.76     77.28 o 
   1   1  14     1295.50     1304.84    117.28 o 
   2   1  14      369.11      401.37     37.06 o 
   3   1  14     1332.09     1317.79     55.47 o 
   4   1  14      311.57      359.31     34.98 o 
   5   1  14       35.23       16.19     21.80 o 
   6   1  14      293.85      275.15     34.82 o 
   7   1  14       73.03       78.24     27.27 o 
   8   1  14      129.93       54.52     26.44 o 
   9   1  14      152.04      153.89     32.61 o 
  10   1  14       65.75       64.93     26.60 o 
 -11   2  14        7.28        0.00     36.52 o 
 -10   2  14       56.51       40.24     33.73 o 
  -9   2  14      113.70      117.21     50.40 o 
  -8   2  14        4.87       35.22     29.29 o 
  -7   2  14      387.48      457.16     31.99 o 
  -6   2  14      545.08      555.83     33.83 o 
  -5   2  14      735.78      784.33     37.30 o 
  -4   2  14      339.08      402.71     35.91 o 
  -3   2  14     1589.39     1616.22     81.60 o 
  -2   2  14     1021.74      999.45     50.55 o 
  -1   2  14     2232.74     2353.94     98.93 o 
   0   2  14      863.15      779.54     45.73 o 
   1   2  14       97.03       79.29     26.04 o 
   2   2  14       85.99       70.32     26.00 o 
   3   2  14      432.84      453.76     38.11 o 
   4   2  14       20.87       19.18     21.14 o 
   5   2  14       96.65       54.33     26.15 o 
   6   2  14      134.91      112.94     28.40 o 
   7   2  14       68.85       50.82     39.40 o 
   8   2  14       27.53        0.00     23.44 o 
   9   2  14        4.86        0.00     25.48 o 
  10   2  14        1.14        0.00     24.32 o 
 -11   3  14        9.03       48.48     36.80 o 
 -10   3  14       53.25       11.69     29.69 o 
  -9   3  14      110.59       73.26     39.31 o 
  -8   3  14        1.40        0.00     28.02 o 
  -7   3  14      176.40      167.09     24.11 o 
  -6   3  14       13.76        0.00     17.15 o 
  -5   3  14        0.42       11.02     17.45 o 
  -4   3  14      846.13      805.78     60.55 o 
  -3   3  14      320.74      395.28     30.53 o 
  -2   3  14      257.24      282.35     34.54 o 
  -1   3  14      667.92      637.11     42.88 o 
   0   3  14      651.07      658.28     44.48 o 
   1   3  14      609.19      611.79     42.38 o 
   2   3  14      374.88      438.86     40.43 o 
   3   3  14        8.21       18.38     20.77 o 
   4   3  14      109.86      146.75     27.69 o 
   5   3  14      136.71      136.08     27.96 o 
   6   3  14       78.47       46.29     24.30 o 
   7   3  14        3.51       18.93     24.69 o 
   8   3  14        1.12        0.00     23.10 o 
   9   3  14        1.39        0.00     22.85 o 
  10   3  14       30.56       10.68     48.91 o 
 -11   4  14        8.04        3.63     33.23 o 
 -10   4  14       54.21       53.40     34.52 o 
  -9   4  14       25.54       34.81     30.82 o 
  -8   4  14      626.36      604.20     76.57 o 
  -7   4  14      232.65      270.85     27.47 o 
  -6   4  14      536.99      571.56     34.34 o 
  -5   4  14     1542.29     1534.77     52.60 o 
  -4   4  14      516.73      586.38     43.41 o 
  -3   4  14     3260.98     3333.77     78.92 o 
  -2   4  14     1365.88     1410.26     48.08 o 
  -1   4  14      635.57      671.20     56.45 o 
   0   4  14     2343.19     2225.77     70.40 o 
   1   4  14      164.43      146.01     28.56 o 
   2   4  14      548.66      451.40     38.71 o 
   3   4  14       82.91       89.45     30.65 o 
   4   4  14      127.33      115.15     30.74 o 
   5   4  14       38.93       26.03     23.58 o 
   6   4  14       11.98        0.00     30.55 o 
   7   4  14        0.07       26.70     33.91 o 
   8   4  14       45.81       56.29     28.45 o 
   9   4  14       12.88        0.00     23.85 o 
  10   4  14       13.17       13.15     26.46 o 
 -11   5  14      426.51      414.83     69.21 o 
 -10   5  14       80.67      114.67     37.60 o 
  -9   5  14      174.25      206.37     48.07 o 
  -8   5  14       69.99       62.38     27.62 o 
  -7   5  14      326.62      360.83     34.75 o 
  -6   5  14      344.07      348.54     28.09 o 
  -5   5  14        4.34        9.90     20.63 o 
  -4   5  14      123.80      187.53     26.48 o 
  -3   5  14      131.06      120.87     24.11 o 
  -2   5  14      437.22      377.62     53.66 o 
  -1   5  14        0.96        0.00     14.34 o 
   0   5  14     1167.61     1134.43     52.44 o 
   1   5  14      911.32     1139.29     52.26 o 
   2   5  14      109.65       93.49     25.56 o 
   3   5  14     2305.23     2214.58    101.63 o 
   4   5  14       88.79      131.04     28.05 o 
   5   5  14     1156.89     1253.73     72.85 o 
   6   5  14      126.64       98.83     27.76 o 
   7   5  14      551.99      521.58     43.93 o 
   8   5  14      296.40      222.11     36.08 o 
   9   5  14      157.74      240.63     41.83 o 
  10   5  14      366.04      431.17     68.00 o 
 -10   6  14      227.83      223.38     54.96 o 
  -8   6  14       17.68       38.00     25.58 o 
  -7   6  14       94.97       68.19     26.96 o 
  -6   6  14      548.40      501.81     32.02 o 
  -5   6  14       75.34       76.76     26.18 o 
  -4   6  14      191.10      134.06     25.16 o 
  -3   6  14       99.97      128.91     27.01 o 
  -2   6  14       11.69        0.00     16.77 o 
  -1   6  14     1537.12     1576.65     53.56 o 
   0   6  14       84.33       91.77     19.13 o 
   1   6  14      312.98      387.59     28.86 o 
   2   6  14     1106.37     1166.73     43.83 o 
   3   6  14      300.12      332.72     35.62 o 
   4   6  14     3704.33     3731.35     99.58 o 
   5   6  14      175.48      174.45     32.41 o 
   6   6  14     1402.72     1455.62     63.64 o 
   7   6  14      670.39      683.56     49.39 o 
   8   6  14      265.77      278.80     37.15 o 
   9   6  14      807.25      832.49     55.74 o 
 -10   7  14       11.06        0.00     29.81 o 
  -9   7  14       15.74       43.78     45.27 o 
  -8   7  14        6.80        0.00     23.62 o 
  -7   7  14      363.02      380.84     38.75 o 
  -6   7  14      206.25      266.11     38.38 o 
  -5   7  14       11.47        0.00     20.09 o 
  -4   7  14       51.52       77.31     23.26 o 
  -3   7  14       91.00      103.09     40.15 o 
  -2   7  14     1098.22     1042.69     56.73 o 
  -1   7  14       59.03       90.29     24.92 o 
   0   7  14     1877.30     1845.51     69.97 o 
   1   7  14     1499.95     1467.28     48.04 o 
   2   7  14      224.74      257.04     26.36 o 
   3   7  14     1592.44     1567.18     51.12 o 
   4   7  14        2.57       17.03     20.17 o 
   5   7  14     1884.88     1918.86     79.63 o 
   6   7  14      172.09      143.65     34.43 o 
   7   7  14       53.16       85.36     30.41 o 
   8   7  14      324.34      253.34     37.91 o 
   9   7  14       77.76       23.94     29.80 o 
 -10   8  14      150.16      163.28     44.99 o 
  -9   8  14       13.21        0.00     42.48 o 
  -8   8  14       99.11       65.68     27.99 o 
  -7   8  14       43.57       97.98     28.28 o 
  -6   8  14       62.61       99.38     27.16 o 
  -5   8  14      560.56      600.40     65.49 o 
  -4   8  14        3.44       24.37     24.31 o 
  -3   8  14     1128.01     1068.87     49.20 o 
  -2   8  14       82.30       56.73     22.05 o 
  -1   8  14      379.18      434.03     34.65 o 
   0   8  14      244.81      260.78     34.94 o 
   1   8  14       13.32       14.41     24.19 o 
   2   8  14      703.68      565.68     48.35 o 
   3   8  14      200.14      244.08     27.90 o 
   4   8  14     1371.64     1538.93     52.02 o 
   5   8  14        0.21        0.00     18.46 o 
   6   8  14      249.19      248.18     29.36 o 
   7   8  14      166.53      141.63     34.63 o 
   8   8  14       23.56       28.43     32.04 o 
   9   8  14      187.20      143.01     47.51 o 
  -9   9  14      227.00      356.78     65.58 o 
  -8   9  14        8.25        0.00     23.41 o 
  -7   9  14      101.21       66.18     28.59 o 
  -6   9  14        3.19        0.00     22.15 o 
  -5   9  14       49.38       11.01     23.20 o 
  -4   9  14      158.70      132.19     28.21 o 
  -3   9  14       22.61       21.80     21.24 o 
  -2   9  14      138.19      167.69     27.86 o 
  -1   9  14       18.31        0.00     20.29 o 
   0   9  14       60.19       33.83     20.20 o 
   1   9  14      771.51      762.72     75.36 o 
   2   9  14       48.27       42.41     26.47 o 
   3   9  14      928.13      991.89     73.22 o 
   4   9  14      283.88      244.99     28.54 o 
   5   9  14       76.87       95.33     23.18 o 
   6   9  14       42.50        6.59     26.70 o 
   7   9  14       33.29       21.69     27.69 o 
   8   9  14       33.75       45.31     32.36 o 
  -9  10  14      229.34      243.90     38.67 o 
  -8  10  14        7.43       16.42     27.14 o 
  -7  10  14      106.05      166.90     31.99 o 
  -6  10  14        0.02        3.26     35.21 o 
  -5  10  14      154.48       97.64     29.34 o 
  -4  10  14       38.87       65.51     27.91 o 
  -3  10  14        2.52       16.49     23.64 o 
  -2  10  14      119.62      160.01     28.52 o 
  -1  10  14      724.74      747.37     45.05 o 
   0  10  14        0.46       24.82     31.02 o 
   1  10  14     1304.26     1287.74     62.04 o 
   2  10  14       22.60       16.07     26.57 o 
   3  10  14      219.98      220.11     34.82 o 
   4  10  14      153.51       98.29     29.10 o 
   5  10  14       49.40       32.49     20.13 o 
   6  10  14       53.24       89.09     29.53 o 
   7  10  14        2.54        0.00     19.71 o 
   8  10  14        7.87        0.00     27.98 o 
  -8  11  14        8.09        0.00     29.16 o 
  -7  11  14      334.03      217.13     42.66 o 
  -6  11  14       46.45       17.04     44.90 o 
  -5  11  14      352.46      288.34     37.48 o 
  -4  11  14      847.69      823.67     69.49 o 
  -3  11  14       12.65        0.00     26.64 o 
  -2  11  14      588.01      524.55     41.88 o 
  -1  11  14      375.93      384.47     45.65 o 
   0  11  14       62.26       64.76     26.00 o 
   1  11  14       90.71       91.26     29.10 o 
   2  11  14      209.08      143.74     32.32 o 
   3  11  14       80.98       95.32     29.17 o 
   4  11  14       97.50       92.12     29.33 o 
   5  11  14      337.84      333.86     61.11 o 
   6  11  14       52.91       48.91     28.25 o 
   7  11  14      583.71      528.57     88.68 o 
  -7  12  14      218.09      210.09     38.66 o 
  -6  12  14       67.17       41.52     39.31 o 
  -5  12  14      558.67      489.97    119.98 o 
  -4  12  14       89.56       93.07     31.62 o 
  -3  12  14      170.63      123.17     30.69 o 
  -2  12  14       23.20        0.00     24.26 o 
  -1  12  14      231.29      201.25     48.44 o 
   0  12  14      193.24      216.87     59.25 o 
   1  12  14      220.89      224.26     38.00 o 
   2  12  14      143.77      196.18     36.25 o 
   3  12  14       38.08       67.35     37.91 o 
   4  12  14      162.52      132.06     32.18 o 
   5  12  14       30.14       58.31     43.22 o 
   6  12  14       51.14       20.91     25.96 o 
  -6  13  14      570.13      538.61    115.88 o 
  -5  13  14      188.78      242.52     51.61 o 
  -4  13  14     1581.37     1401.41     87.38 o 
  -3  13  14       35.98      106.55     31.69 o 
  -2  13  14     1439.71     1616.41     93.15 o 
  -1  13  14      732.52      625.55     47.23 o 
   0  13  14       43.00        0.00     27.11 o 
   1  13  14      554.27      506.39     37.64 o 
   2  13  14       28.14       38.85     26.95 o 
   3  13  14      135.57      162.11     34.64 o 
   4  13  14       20.51       33.33     26.50 o 
   5  13  14       39.60       37.45     44.90 o 
  -5  14  14      482.96      377.72     44.65 o 
  -4  14  14       17.69       30.80     29.95 o 
  -3  14  14      637.56      584.03     50.33 o 
  -2  14  14        9.62        3.15     44.43 o 
  -1  14  14      785.40      823.74     96.88 o 
   0  14  14       92.50       41.78     28.09 o 
   1  14  14      539.74      450.89     37.38 o 
   2  14  14      711.01      636.56    143.64 o 
   3  14  14      116.96      140.32     69.03 o 
   4  14  14      442.32      487.22     61.85 o 
  -2  15  14      156.70      202.96     37.38 o 
  -1  15  14       12.57       23.94     28.78 o 
   0  15  14      214.73      237.94     52.54 o 
   1  15  14      129.28      185.50     54.88 o 
 -11   1  15       74.93       22.27     41.08 o 
 -10   1  15        0.61        0.00     28.99 o 
  -9   1  15       19.66        8.64     35.77 o 
  -8   1  15       67.05      209.60     54.03 o 
  -7   1  15      108.59       62.19     21.60 o 
  -6   1  15      301.09      400.24     30.79 o 
  -5   1  15      337.60      351.38     53.47 o 
  -4   1  15       51.41      109.74     39.68 o 
  -3   1  15      305.16      273.62     34.77 o 
  -2   1  15      197.88      239.10     36.03 o 
  -1   1  15      213.80      266.07     35.44 o 
   0   1  15      264.42      267.11     35.97 o 
   1   1  15     1394.80     1464.85     65.30 o 
   2   1  15       35.24       11.03     22.98 o 
   3   1  15      312.64      356.16     37.47 o 
   4   1  15       52.11       46.72     24.96 o 
   5   1  15        2.35       31.14     25.38 o 
   6   1  15       15.56        0.84     23.45 o 
   7   1  15        1.69        0.00     23.32 o 
   8   1  15        1.18        0.00     25.14 o 
   9   1  15      109.52      121.50     35.68 o 
 -11   2  15      113.46      151.03     52.82 o 
 -10   2  15        1.21        0.00     29.52 o 
  -9   2  15      325.32      496.51     75.83 o 
  -8   2  15      113.32      145.88     49.19 o 
  -7   2  15      209.04      273.87     43.97 o 
  -6   2  15       40.54       59.24     20.62 o 
  -5   2  15      528.99      527.55     41.86 o 
  -3   2  15      880.43      942.59     53.35 o 
  -2   2  15     2931.95     2821.01     84.80 o 
  -1   2  15     1214.91     1380.40     60.97 o 
   0   2  15      473.78      529.58     42.95 o 
   1   2  15     1003.82     1097.60    137.22 o 
   2   2  15        5.91        0.00     21.92 o 
   3   2  15        5.04        3.64     21.75 o 
   4   2  15       21.32       23.95     24.64 o 
   5   2  15      205.69      209.01     32.53 o 
   6   2  15       24.04        0.00     24.89 o 
   7   2  15      284.83      291.07     36.84 o 
   8   2  15        0.38        0.00     25.90 o 
   9   2  15       40.29       66.31     35.68 o 
 -10   3  15      222.86      108.46     59.53 o 
  -9   3  15       12.11       41.92     48.81 o 
  -8   3  15     1134.56     1205.04     95.76 o 
  -7   3  15      223.56      186.71     41.92 o 
  -6   3  15      396.96      453.34     32.71 o 
  -5   3  15      261.89      256.17     44.53 o 
  -4   3  15      125.97      105.57     24.68 o 
  -2   3  15       50.74       58.10     39.78 o 
  -1   3  15       76.37       36.54     25.96 o 
   0   3  15      171.46      148.58     45.83 o 
   1   3  15      673.08      612.96     89.61 o 
   2   3  15       11.61        0.00     23.42 o 
   3   3  15     1004.60     1135.87     73.22 o 
   4   3  15      605.01      562.03     42.90 o 
   5   3  15       60.96       10.33     25.38 o 
   6   3  15     1632.86     1574.30     87.94 o 
   7   3  15       80.57       70.91     29.50 o 
   8   3  15      580.06      592.76     47.86 o 
   9   3  15       19.73       18.44     27.01 o 
 -10   4  15        0.01        0.00     46.02 o 
  -9   4  15       15.38       46.02     48.07 o 
  -8   4  15      235.12      266.23     65.21 o 
  -7   4  15       33.99       54.88     26.84 o 
  -6   4  15      851.88      826.65     64.28 o 
  -5   4  15      563.36      725.42     47.60 o 
  -4   4  15       75.26       52.37     21.54 o 
  -3   4  15      831.76      732.35     39.73 o 
  -2   4  15      798.89      908.07     84.02 o 
  -1   4  15      856.80      868.70     71.08 o 
   0   4  15      794.42      795.73     47.80 o 
   1   4  15       57.66       27.91     23.32 o 
   2   4  15     1266.51     1345.19    169.26 o 
   3   4  15        2.52       29.80     23.99 o 
   4   4  15     1305.65     1223.94     58.09 o 
   5   4  15      531.91      585.49     45.20 o 
   6   4  15      333.34      352.34     38.22 o 
   7   4  15     1306.48     1459.77     89.33 o 
   8   4  15       40.73      111.89     31.35 o 
   9   4  15      232.75      248.98     38.73 o 
 -10   5  15       45.62      117.88     39.16 o 
  -9   5  15       65.25      107.31     52.73 o 
  -7   5  15       68.54       26.78     24.29 o 
  -6   5  15      148.09      147.01     30.24 o 
  -5   5  15      144.16      104.72     25.89 o 
  -4   5  15      263.55      310.11     34.56 o 
  -3   5  15      337.71      358.34     51.23 o 
  -2   5  15      482.57      523.15     55.89 o 
  -1   5  15        1.89        0.00     23.08 o 
   0   5  15     1974.81     1915.24    102.28 o 
   1   5  15     1289.16     1274.76     56.80 o 
   2   5  15       65.07       69.73     25.92 o 
   3   5  15     3116.38     3272.52     92.48 o 
   4   5  15      294.17      279.66     36.39 o 
   5   5  15      536.38      539.91     44.40 o 
   6   5  15      619.13      621.52     78.25 o 
   7   5  15       77.13      108.13     30.56 o 
   8   5  15       92.36       81.99     30.58 o 
   9   5  15       56.99       55.57     31.55 o 
  -9   6  15        0.07        0.00     48.44 o 
  -8   6  15        1.60        1.92     26.27 o 
  -7   6  15       34.29       45.72     26.27 o 
  -6   6  15      435.08      403.55     75.27 o 
  -5   6  15      132.86      135.10     27.38 o 
  -4   6  15       29.35       11.91     19.94 o 
  -3   6  15      249.72      231.47     30.46 o 
  -2   6  15      450.37      433.54     51.42 o 
  -1   6  15       53.55       58.78     29.25 o 
   0   6  15      417.97      425.37     42.01 o 
   1   6  15        0.13        0.00     26.29 o 
   2   6  15       54.72       64.91     22.38 o 
   3   6  15       94.76      133.88     30.40 o 
   4   6  15      542.54      609.89     45.75 o 
   5   6  15       71.74       70.81     29.22 o 
   6   6  15        2.59       27.39     25.16 o 
   7   6  15       47.42       66.28     30.74 o 
   8   6  15       38.28       73.68     47.60 o 
   9   6  15        1.70        5.37     29.52 o 
  -9   7  15      162.99      169.35     56.64 o 
  -8   7  15       81.54       94.21     31.08 o 
  -7   7  15      804.25      842.65    109.74 o 
  -6   7  15       10.61       10.64     24.13 o 
  -5   7  15       22.29        5.67     43.50 o 
  -4   7  15       21.21       25.62     28.69 o 
  -3   7  15      157.15      200.92     29.08 o 
  -2   7  15      142.32       89.88     37.73 o 
  -1   7  15      565.08      527.79     45.42 o 
   0   7  15        7.99       21.40     24.16 o 
   1   7  15      502.93      388.01     40.58 o 
   2   7  15       68.72       55.81     35.68 o 
   3   7  15        7.43        6.17     19.14 o 
   4   7  15       79.43       46.52     22.86 o 
   5   7  15        1.60        0.00     18.63 o 
   6   7  15      148.16      129.13     26.46 o 
   7   7  15        2.62        5.35     36.24 o 
   8   7  15       23.53       39.74     31.17 o 
  -9   8  15      247.91      269.03     62.79 o 
  -8   8  15       28.94       12.27     28.94 o 
  -7   8  15      361.16      483.62     61.67 o 
  -6   8  15      291.00      287.08     36.24 o 
  -5   8  15        1.76        2.44     22.72 o 
  -4   8  15      128.89       83.59     42.01 o 
  -3   8  15      128.26      118.80     25.98 o 
  -2   8  15       47.45       82.88     26.48 o 
  -1   8  15      117.97      139.17     40.99 o 
   0   8  15     1319.84     1167.71     60.19 o 
   1   8  15      116.73      138.91     32.40 o 
   2   8  15      348.13      352.10     40.95 o 
   3   8  15      990.50      950.52     89.59 o 
   4   8  15       27.03        3.63     21.98 o 
   5   8  15      428.20      465.40     38.95 o 
   6   8  15       15.83       15.56     29.10 o 
   7   8  15      402.53      397.83     80.58 o 
   8   8  15       81.01       78.44     32.93 o 
  -8   9  15      178.69      186.11     62.51 o 
  -7   9  15       19.00        8.01     32.79 o 
  -6   9  15      100.13       86.38     29.59 o 
  -5   9  15       39.06       71.20     27.61 o 
  -4   9  15      182.55      180.69     34.09 o 
  -3   9  15      129.09      134.49     28.91 o 
  -2   9  15       53.75       55.39     24.19 o 
  -1   9  15      767.78      818.45     68.56 o 
   0   9  15       13.46       31.89     26.63 o 
   1   9  15     1024.05     1013.39     58.21 o 
   2   9  15     1177.90     1372.40     83.00 o 
   3   9  15       24.86       78.18     29.56 o 
   4   9  15      226.60      273.86     30.25 o 
   5   9  15      194.70      210.47     46.12 o 
   6   9  15      512.70      533.55     66.61 o 
   7   9  15        1.68        0.00     21.92 o 
  -8  10  15      101.28       23.24     32.51 o 
  -7  10  15      301.73      327.70     39.13 o 
  -6  10  15      287.45      288.55     84.77 o 
  -5  10  15       96.20       83.40     34.00 o 
  -4  10  15      578.91      589.00     45.25 o 
  -3  10  15       19.70       25.43     24.64 o 
  -2  10  15      502.62      537.94     62.88 o 
  -1  10  15       45.86       28.78     31.02 o 
   0  10  15      419.26      391.98     42.39 o 
   1  10  15       49.01       46.63     34.56 o 
   2  10  15      693.23      615.45     49.21 o 
   3  10  15      223.83      253.79     62.41 o 
   4  10  15      458.95      445.08     45.57 o 
   5  10  15      205.34      147.02     32.81 o 
   6  10  15       23.56       30.51     21.43 o 
   7  10  15      481.51      481.03     36.68 o 
  -7  11  15       97.27       95.70     38.10 o 
  -6  11  15      140.39      102.82     55.61 o 
  -5  11  15      711.66      745.00    129.86 o 
  -4  11  15        0.80       41.52     32.79 o 
  -3  11  15      173.50      135.80     66.51 o 
  -2  11  15      281.03      289.42     36.40 o 
  -1  11  15      462.38      460.59     41.27 o 
   0  11  15        1.65        0.00     23.94 o 
   1  11  15      624.65      702.55     54.77 o 
   2  11  15      676.86      576.93     89.89 o 
   3  11  15       22.70       31.01     27.48 o 
   4  11  15       25.80       25.52     24.46 o 
   5  11  15        0.35       12.86     38.75 o 
   6  11  15       37.00       47.51     43.04 o 
  -6  12  15        4.14       27.14     30.11 o 
  -5  12  15       24.53       37.92     30.14 o 
  -4  12  15       70.59       53.60     31.21 o 
  -3  12  15       30.70       43.80     29.16 o 
  -2  12  15       18.51       35.09     27.39 o 
  -1  12  15       66.35        5.74     45.18 o 
   0  12  15       34.93        7.21     38.19 o 
   1  12  15       30.24        0.84     27.70 o 
   2  12  15       17.03       14.84     27.57 o 
   3  12  15       21.83       19.91     30.28 o 
   4  12  15       91.46       59.12     27.95 o 
   5  12  15        8.65       17.89     41.55 o 
  -5  13  15        0.06        0.00     30.57 o 
  -4  13  15      210.46      258.54     38.92 o 
  -3  13  15      322.13      323.72     50.96 o 
  -2  13  15       90.41       37.59     30.27 o 
  -1  13  15       75.45       64.95     29.67 o 
   0  13  15       90.71       32.66     29.74 o 
   1  13  15       28.12        1.42     28.37 o 
   2  13  15        5.94        0.29     28.78 o 
   3  13  15        0.49       43.31     29.23 o 
  -2  14  15       28.85       57.31     30.23 o 
  -1  14  15      169.78      153.51     34.78 o 
   0  14  15       18.99        0.00     26.32 o 
   1  14  15       92.28       94.37     53.66 o 
 -10   0  16      323.10      272.38     64.28 o 
  -5   0  16      335.32      403.17     59.43 o 
  -4   0  16      472.15      449.75     61.85 o 
  -3   0  16     1322.72     1301.55     85.52 o 
  -2   0  16       12.87       28.32     40.06 o 
  -1   0  16     4316.08     4191.37    156.87 o 
   0   0  16      617.75      755.67     72.66 o 
   1   0  16     2602.82     2835.05    124.08 o 
   2   0  16     2657.60     2471.56    114.39 o 
   3   0  16      156.57      236.42     48.63 o 
   4   0  16     2483.78     2581.11    115.14 o 
   5   0  16     1156.94      852.73     76.57 o 
   6   0  16       72.24      123.52     44.34 o 
   7   0  16       37.76        0.00     35.03 o 
   8   0  16       19.17       21.98     42.48 o 
   9   0  16       74.04       94.46     45.09 o 
 -10   1  16        5.09        7.19     33.72 o 
  -6   1  16      515.34      539.26     42.87 o 
  -4   1  16     1188.03     1111.24     72.57 o 
  -3   1  16        8.67       26.18     28.09 o 
  -2   1  16     2091.56     2131.75     76.29 o 
  -1   1  16     1002.01     1001.94     57.31 o 
   0   1  16      655.11      668.92     50.52 o 
   1   1  16      264.15      382.69     40.76 o 
   2   1  16       24.64       50.64     26.87 o 
   3   1  16       11.20        0.00     22.64 o 
   4   1  16      123.18      186.80     33.41 o 
   5   1  16       85.57      110.56     56.64 o 
   6   1  16       70.77       92.77     30.10 o 
   7   1  16      258.48      237.16     36.79 o 
   8   1  16        2.51        0.00     26.30 o 
   9   1  16       69.96       33.26     26.74 o 
 -10   2  16      164.41      266.79     66.88 o 
  -9   2  16      211.45      290.45     65.95 o 
  -7   2  16      569.85      557.99     57.94 o 
  -6   2  16       20.05       62.91     25.31 o 
  -5   2  16      669.41      624.32     62.04 o 
  -3   2  16        1.07        1.12     43.97 o 
  -2   2  16        9.24       38.36     26.95 o 
  -1   2  16      624.00      708.15     49.05 o 
   0   2  16        0.19       15.35     24.99 o 
   1   2  16       91.69       85.08     30.22 o 
   2   2  16      141.92      138.03     30.57 o 
   3   2  16       63.60       46.75     28.19 o 
   4   2  16      228.51      219.87     47.60 o 
   5   2  16      277.50      253.02     36.42 o 
   6   2  16        3.79       22.84     25.99 o 
   7   2  16      112.15      103.96     32.16 o 
   8   2  16       76.56      101.08     35.58 o 
   9   2  16        0.27        2.90     26.37 o 
 -10   3  16      103.61       99.49     60.92 o 
  -9   3  16       30.35       88.68     51.98 o 
  -7   3  16      145.33      113.09     38.75 o 
  -6   3  16      311.94      329.02     50.30 o 
  -5   3  16        5.79        1.35     23.55 o 
  -4   3  16      324.96      347.28     50.49 o 
  -3   3  16       17.06       14.16     38.57 o 
  -2   3  16       11.58        0.00     38.94 o 
  -1   3  16      207.05      202.02     33.38 o 
   0   3  16       32.08        0.00     22.09 o 
   1   3  16      317.24      303.37     38.14 o 
   2   3  16      195.99      166.24     33.11 o 
   3   3  16        0.31       11.06     38.57 o 
   4   3  16      256.89      229.24     66.42 o 
   5   3  16       36.99       42.83     26.97 o 
   6   3  16        0.44       21.67     24.83 o 
   7   3  16        4.08        0.00     24.46 o 
   8   3  16        0.06        0.00     26.49 o 
  -9   4  16       15.22       86.26     51.98 o 
  -7   4  16       54.20       86.82     38.94 o 
  -6   4  16      533.09      623.19     44.01 o 
  -5   4  16      294.53      260.22     45.27 o 
  -4   4  16      130.88      107.31     38.57 o 
  -3   4  16       34.59       26.64     32.04 o 
  -2   4  16       23.59       10.06     39.68 o 
  -1   4  16       52.68      102.28     48.44 o 
   0   4  16      831.64      837.71     50.80 o 
   1   4  16        1.44        0.00     22.70 o 
   2   4  16       31.69       41.63     30.37 o 
   3   4  16       19.00        0.00     24.26 o 
   4   4  16        9.51       12.91     25.60 o 
   5   4  16       37.54       74.13     47.32 o 
   6   4  16        2.75        0.00     23.26 o 
   7   4  16      178.07      189.01     35.20 o 
   8   4  16       19.41        0.00     26.31 o 
  -8   5  16       12.87        0.00     47.14 o 
  -7   5  16      955.26     1004.70     53.58 o 
  -6   5  16      180.96      177.20     30.47 o 
  -5   5  16        2.37        0.00     22.59 o 
  -4   5  16      151.63      152.77     38.75 o 
  -3   5  16       16.04        1.68     27.20 o 
  -2   5  16      303.32      359.64     79.55 o 
  -1   5  16       25.03       22.89     27.73 o 
   0   5  16       14.98       50.49     47.51 o 
   1   5  16      244.33      266.12     36.11 o 
   2   5  16      121.58      199.02     32.97 o 
   3   5  16      131.10      132.72     32.52 o 
   4   5  16      476.39      503.17     68.19 o 
   5   5  16      543.14      508.81     51.14 o 
   6   5  16      221.44      162.74     64.93 o 
   7   5  16      426.51      503.29     61.39 o 
   8   5  16       26.16       42.36     30.79 o 
  -9   6  16       27.92        2.42     55.15 o 
  -8   6  16      324.35      357.58     50.12 o 
  -7   6  16        0.55        7.53     45.83 o 
  -6   6  16      215.20      262.19     34.75 o 
  -5   6  16       45.98       31.74     24.56 o 
  -4   6  16      113.44       85.14     30.55 o 
  -3   6  16      160.76      153.33     43.22 o 
  -2   6  16       58.58       10.13     27.21 o 
  -1   6  16     2478.73     2425.36    126.22 o 
   0   6  16      117.44       37.62     32.70 o 
   1   6  16      100.69       84.54     31.65 o 
   2   6  16      354.51      379.26     42.79 o 
   3   6  16      460.12      389.15     41.33 o 
   4   6  16     1296.18     1360.79     63.68 o 
   5   6  16       59.84       35.61     29.36 o 
   6   6  16      650.73      629.98     66.42 o 
   7   6  16       65.76       45.62     31.67 o 
   8   6  16      590.35      705.68     54.46 o 
  -8   7  16      103.50      121.92     33.55 o 
  -7   7  16     1105.12     1124.68     77.22 o 
  -6   7  16      202.36      158.59     32.88 o 
  -5   7  16      124.86      125.62     29.91 o 
  -4   7  16      611.16      552.62     40.84 o 
  -3   7  16        2.15        0.00     31.86 o 
  -2   7  16      253.25      315.23     49.00 o 
  -1   7  16      297.59      335.65     42.03 o 
   0   7  16      414.12      406.65     41.50 o 
   1   7  16        1.51        0.00     34.37 o 
   2   7  16      635.21      629.38     50.98 o 
   3   7  16      399.49      398.13     33.98 o 
   4   7  16      278.13      334.79     32.50 o 
   5   7  16      376.29      415.82     48.34 o 
   6   7  16      211.73      168.04     32.63 o 
   7   7  16      408.23      473.07     40.00 o 
  -8   8  16      361.37      451.47     46.60 o 
  -7   8  16       49.65       19.24     49.00 o 
  -6   8  16       91.10      123.11     34.93 o 
  -5   8  16      121.62      121.44     28.91 o 
  -4   8  16      193.71      228.83     32.94 o 
  -3   8  16      232.43      273.31     49.93 o 
  -2   8  16      154.02      211.27     47.14 o 
  -1   8  16      233.56      278.66     39.12 o 
   0   8  16       13.95       21.27     28.29 o 
   1   8  16       42.69       38.49     27.60 o 
   2   8  16       11.77        0.00     39.40 o 
   3   8  16       99.94      112.97     33.29 o 
   4   8  16       10.67        9.56     21.00 o 
   5   8  16      175.97      134.22     26.02 o 
   6   8  16        6.41        0.00     29.79 o 
   7   8  16      140.67       86.11     33.92 o 
  -7   9  16       38.95       11.41     29.89 o 
  -6   9  16       13.16        0.00     26.21 o 
  -5   9  16       75.92       89.40     33.91 o 
  -4   9  16      257.23      225.95     44.99 o 
  -3   9  16       55.01       22.54     25.82 o 
  -2   9  16       46.25       24.41     34.84 o 
  -1   9  16      204.56      157.62     36.86 o 
   0   9  16      119.21      123.19     34.11 o 
   1   9  16      105.53       97.70     31.64 o 
   2   9  16        5.10        8.19     27.76 o 
   3   9  16       61.11       35.19     28.58 o 
   4   9  16        0.31        0.00     22.91 o 
   5   9  16       13.61       40.41     22.09 o 
   6   9  16        0.84        0.00     24.15 o 
  -7  10  16        9.57       11.34     30.67 o 
  -6  10  16      253.73      273.46     39.36 o 
  -5  10  16        4.11       33.71     32.79 o 
  -4  10  16       92.36       54.07     28.27 o 
  -3  10  16       32.56       14.44     25.73 o 
  -2  10  16       15.79        0.00     34.28 o 
  -1  10  16       53.75       54.22     38.38 o 
   0  10  16       52.71       82.99     36.52 o 
   1  10  16        6.01       15.24     27.28 o 
   2  10  16      510.18      560.37     64.18 o 
   3  10  16      495.94      437.97     44.98 o 
   4  10  16        0.16       43.43     28.91 o 
   5  10  16       16.89        5.23     33.44 o 
  -6  11  16       14.40        0.00     29.14 o 
  -5  11  16       32.33       40.61     30.04 o 
  -4  11  16        5.45        1.50     27.80 o 
  -3  11  16      354.22      237.79     65.86 o 
  -2  11  16      260.58      262.32     51.05 o 
  -1  11  16      132.52      167.12     45.83 o 
   0  11  16      417.81      332.32     42.07 o 
   1  11  16       10.38       10.08     28.14 o 
   2  11  16      649.82      574.81     67.16 o 
   3  11  16       55.13       56.93     34.93 o 
   4  11  16       99.53      137.73     33.75 o 
  -4  12  16      277.83      385.97     43.38 o 
  -3  12  16      426.84      495.53     45.64 o 
  -2  12  16        3.98        0.00     26.14 o 
  -1  12  16      210.48      133.02     42.66 o 
   0  12  16        1.61       29.56     27.98 o 
   1  12  16      353.16      386.44     44.89 o 
   2  12  16       13.89       39.71     29.26 o 
   3  12  16      554.68      555.97     51.49 o 
  -2  13  16      228.22      152.18     35.39 o 
  -1  13  16       99.33      113.65     40.80 o 
   0  13  16      695.32      751.46     97.07 o 
   1  13  16       24.21       30.31     30.64 o 
  -6   1  17       77.16       71.54     40.43 o 
  -5   1  17       60.50      163.39     50.49 o 
  -4   1  17      618.63      619.29     70.24 o 
  -3   1  17      246.62      247.64     37.91 o 
  -2   1  17     1067.68      970.45     55.72 o 
  -1   1  17     1106.69     1032.37     61.03 o 
   0   1  17       10.29        0.00     25.78 o 
   1   1  17      963.06      915.49     77.13 o 
   2   1  17      582.02      631.42     49.17 o 
   3   1  17        1.03       17.15     25.75 o 
   4   1  17      313.47      306.19     38.89 o 
   5   1  17      293.14      241.88     39.40 o 
   6   1  17        3.79        0.00     27.19 o 
   7   1  17       91.05       78.05     33.00 o 
   8   1  17       33.33       13.04     30.31 o 
  -6   2  17       23.43        0.00     28.88 o 
  -5   2  17      245.95      198.05     47.51 o 
  -4   2  17      116.48      173.08     57.38 o 
  -3   2  17       20.77       38.57     46.95 o 
  -2   2  17      431.17      562.19     55.71 o 
  -1   2  17       41.76       67.21     28.24 o 
   0   2  17      126.62      122.98     32.34 o 
   1   2  17        4.69        0.00     25.22 o 
   2   2  17      557.05      653.61     50.44 o 
   3   2  17       25.43        0.00     25.46 o 
   4   2  17      271.89      286.58     38.80 o 
   5   2  17      685.91      624.92     98.65 o 
   6   2  17       31.51       25.84     33.35 o 
   7   2  17      142.24       99.61     48.72 o 
   8   2  17        0.28        0.00     27.93 o 
  -7   3  17       23.02      120.54     41.17 o 
  -6   3  17      347.69      390.32     51.79 o 
  -5   3  17       69.28      150.16     41.92 o 
  -4   3  17       89.41       90.97     32.15 o 
  -3   3  17     1242.81     1361.91     99.30 o 
  -2   3  17      191.63      193.76     56.08 o 
  -1   3  17      314.71      400.18     41.59 o 
   0   3  17       23.23        0.00     24.43 o 
   1   3  17        6.32        0.00     23.84 o 
   2   3  17      176.88      215.71     37.66 o 
   3   3  17      140.46      150.28     34.48 o 
   4   3  17        1.21        0.00     25.93 o 
   5   3  17      352.69      497.03    118.31 o 
   6   3  17      352.46      412.06     45.03 o 
   7   3  17      153.72      122.53     35.86 o 
  -7   4  17      654.82      740.09     59.15 o 
  -6   4  17        4.03        0.00     26.05 o 
  -5   4  17      984.06      903.22     73.22 o 
  -4   4  17      703.92      733.31     66.88 o 
  -3   4  17        4.31        4.94     27.25 o 
  -2   4  17     1396.35     1276.58     95.76 o 
  -1   4  17       52.13      113.65     53.10 o 
   0   4  17      220.58      254.98     36.80 o 
   1   4  17      173.84      161.74     33.73 o 
   2   4  17      268.77      365.28     42.04 o 
   3   4  17      319.54      349.29     41.35 o 
   4   4  17      301.60      238.99     39.47 o 
   5   4  17      437.34      427.37     45.20 o 
   6   4  17       25.73        1.64     27.36 o 
   7   4  17      189.48      171.89     36.14 o 
  -8   5  17       37.71       47.88     49.56 o 
  -7   5  17      199.24      263.49     39.04 o 
  -6   5  17      524.45      566.59    193.67 o 
  -5   5  17       64.90       64.46     38.38 o 
  -4   5  17     1051.00     1142.63     77.69 o 
  -3   5  17      559.00      487.68     82.07 o 
  -2   5  17       93.94      115.50     34.27 o 
  -1   5  17      966.95      940.16     57.84 o 
   0   5  17       22.81        5.40     49.93 o 
   1   5  17       33.05       18.32     27.08 o 
   2   5  17      247.51      195.82     36.05 o 
   3   5  17      152.90      127.57     45.55 o 
   4   5  17        9.68        0.00     31.11 o 
   5   5  17      149.41      202.32     53.75 o 
   6   5  17      229.00      226.63     38.45 o 
   7   5  17      179.23      219.76     41.05 o 
  -8   6  17        0.27        0.00     50.30 o 
  -7   6  17        5.89       22.89     27.43 o 
  -6   6  17       45.85       72.10     29.78 o 
  -5   6  17        2.59        5.40     32.79 o 
  -4   6  17       29.82       66.88     36.70 o 
  -3   6  17        0.55       35.58     33.91 o 
  -2   6  17        7.12        8.56     52.26 o 
  -1   6  17      122.21      102.72     33.87 o 
   0   6  17       34.12        7.36     27.64 o 
   1   6  17       36.84       11.81     28.78 o 
   2   6  17      321.00      361.07     53.80 o 
   3   6  17      187.82      191.97     36.54 o 
   4   6  17      160.68      144.72     32.59 o 
   5   6  17      137.20      152.47     34.47 o 
   6   6  17      139.33      142.07     45.18 o 
  -7   7  17       90.33       98.38     45.74 o 
  -6   7  17        9.34        0.00     26.99 o 
  -5   7  17       93.28       65.78     28.52 o 
  -4   7  17       59.58       37.45     36.89 o 
  -3   7  17      140.93       74.34     41.92 o 
  -2   7  17       74.60       86.38     47.51 o 
  -1   7  17        0.27       24.97     30.70 o 
   0   7  17     1088.88     1113.77     63.17 o 
   1   7  17      380.26      377.24     88.96 o 
   2   7  17       46.98       39.60     31.83 o 
   3   7  17       50.50       38.31     31.67 o 
   4   7  17       16.11        4.69     20.68 o 
   5   7  17      115.91       78.84     25.11 o 
   6   7  17       22.24       29.46     27.93 o 
  -7   8  17      117.16      124.43     34.84 o 
  -6   8  17       10.30        0.00     26.92 o 
  -5   8  17      193.96      178.37     33.13 o 
  -4   8  17       38.94       28.88     34.65 o 
  -3   8  17      189.20      216.68     48.63 o 
  -2   8  17      218.64      198.39     37.65 o 
  -1   8  17      382.95      355.87     44.60 o 
   0   8  17      843.10      858.65     57.60 o 
   1   8  17        9.27        0.00     26.94 o 
   2   8  17      279.75      261.39     41.52 o 
   3   8  17       41.57        0.00     43.88 o 
   4   8  17       82.14       89.69     31.12 o 
   5   8  17       15.12        0.00     22.23 o 
  -6   9  17      555.32      475.23     44.44 o 
  -5   9  17      229.85      222.92     57.38 o 
  -4   9  17      157.70      123.71     43.78 o 
  -3   9  17      262.46      237.54     51.61 o 
  -2   9  17       84.88       75.83     38.19 o 
  -1   9  17      383.59      334.87     44.32 o 
   0   9  17      106.31      167.55     41.92 o 
   1   9  17     1350.42     1408.60     69.24 o 
   2   9  17      257.14      235.62     40.38 o 
   3   9  17      166.88      219.57     39.91 o 
   4   9  17      108.33       93.02     56.36 o 
   5   9  17      282.72      279.28     63.53 o 
  -5  10  17      350.52      376.74    139.92 o 
  -4  10  17      152.12      185.56     47.88 o 
  -3  10  17      391.76      457.39     61.48 o 
  -2  10  17      264.24      226.74     51.61 o 
  -1  10  17      283.26      273.95     75.36 o 
   0  10  17      699.60      719.33     55.90 o 
   1  10  17       42.88       28.89     30.94 o 
   2  10  17      386.82      451.16     48.38 o 
   3  10  17       21.93        0.00     33.35 o 
   4  10  17      175.69      211.65     60.74 o 
  -3  11  17       82.77      123.71     44.71 o 
  -2  11  17      369.50      342.25     59.06 o 
  -1  11  17      136.73      165.84     37.74 o 
   0  11  17       13.46        4.01     29.77 o 
   1  11  17      229.60      251.89     49.74 o 
   2  11  17        2.55        0.00     29.35 o 
  -3   0  18        5.50       13.60     41.55 o 
  -2   0  18      548.21      430.74     62.04 o 
  -1   0  18      693.50      754.92     82.16 o 
   0   0  18        7.85       14.90     42.29 o 
   1   0  18      464.07      484.40     68.75 o 
   2   0  18       73.15      109.92     47.32 o 
   3   0  18      365.07      313.18     57.20 o 
   4   0  18        0.70        0.00     36.52 o 
   5   0  18      274.30      255.06     57.76 o 
   6   0  18      131.00      133.58     51.98 o 
  -6   1  18       14.79        0.00     35.77 o 
  -4   1  18        6.39        0.00     41.92 o 
  -3   1  18      731.04      687.48     74.90 o 
  -2   1  18      196.42      215.18     50.21 o 
  -1   1  18      379.25      451.11     46.10 o 
   0   1  18      804.96      908.44    142.15 o 
   1   1  18       84.21      115.16     34.43 o 
   2   1  18      830.38      828.79     68.56 o 
   3   1  18        1.37        0.00     25.03 o 
   4   1  18      121.15      161.78     64.09 o 
   5   1  18       27.08        0.00     30.64 o 
   6   1  18       86.89      122.59     36.18 o 
  -6   2  18      449.86      600.10     64.84 o 
  -5   2  18        0.26        0.00     27.64 o 
  -4   2  18      853.67      936.76     86.26 o 
  -3   2  18      758.11      714.12     81.42 o 
  -2   2  18       89.44       87.38     48.44 o 
  -1   2  18      108.39       98.00     33.10 o 
   0   2  18        1.91        2.96     28.35 o 
   1   2  18       19.16        0.00     29.62 o 
   2   2  18      328.38      292.46     41.64 o 
   3   2  18      401.62      506.34     48.76 o 
   4   2  18       51.57       48.69     32.68 o 
   5   2  18      152.01      136.02     35.17 o 
   6   2  18       23.83       29.77     30.56 o 
  -6   3  18      234.05      194.13     45.65 o 
  -5   3  18      111.73       93.71     42.85 o 
  -4   3  18       26.75       33.33     57.94 o 
  -3   3  18      212.29      159.85     58.31 o 
  -2   3  18       89.95      103.03     52.91 o 
  -1   3  18       25.32        0.00     47.51 o 
   0   3  18       87.57       64.38     31.60 o 
   1   3  18      403.57      407.07     43.51 o 
   2   3  18       10.72        9.82     27.99 o 
   3   3  18       79.64       67.91     35.21 o 
   4   3  18        3.57        5.42     28.67 o 
   5   3  18      257.31      176.73     37.59 o 
   6   3  18       55.20       98.36     34.87 o 
  -7   4  18      162.39      153.70     47.32 o 
  -6   4  18      225.89      199.91     46.20 o 
  -5   4  18       26.44        0.00     33.91 o 
  -4   4  18       81.64      110.03     34.88 o 
  -3   4  18        1.85        0.00     26.90 o 
  -2   4  18      132.93      118.78     35.73 o 
  -1   4  18      174.06       76.57     50.49 o 
   0   4  18      103.93      182.58     59.25 o 
   1   4  18       13.65       10.64     28.27 o 
   2   4  18       30.77       22.70     37.35 o 
   3   4  18       84.17      134.89     56.36 o 
   4   4  18       60.65       40.56     30.25 o 
   5   4  18        0.94        0.00     29.91 o 
   6   4  18        0.71        5.35     30.45 o 
  -7   5  18      696.34      745.60     70.61 o 
  -6   5  18        0.26        9.69     41.55 o 
  -5   5  18       53.54        0.00     40.80 o 
  -4   5  18       35.41       61.30     41.73 o 
  -3   5  18       35.17       49.05     32.23 o 
  -2   5  18      249.33      238.49     40.37 o 
  -1   5  18        6.90       14.51     29.51 o 
   0   5  18       20.97        0.00     26.23 o 
   1   5  18       52.03        0.00     49.93 o 
   2   5  18        6.23        0.00     27.11 o 
   3   5  18        7.88       45.69     28.98 o 
   4   5  18       84.33       93.78     60.83 o 
   5   5  18       83.63       63.28     34.10 o 
  -6   6  18      476.78      369.82     56.45 o 
  -5   6  18       15.25       41.73     38.19 o 
  -4   6  18      268.85      219.47     45.46 o 
  -3   6  18      376.92      331.79     42.11 o 
  -2   6  18      210.41      243.98     54.31 o 
  -1   6  18      403.94      322.25     43.28 o 
   0   6  18       68.51       32.38     32.63 o 
   1   6  18      229.63      250.89     42.23 o 
   2   6  18       11.01        0.00     28.94 o 
   3   6  18      419.05      468.76     53.47 o 
   4   6  18      527.97      449.13     88.96 o 
   5   6  18       28.86       49.70     33.35 o 
  -6   7  18       21.74        0.00     34.47 o 
  -5   7  18      169.53      239.22     46.76 o 
  -4   7  18       43.78       66.14     38.38 o 
  -3   7  18      873.76      841.59     57.83 o 
  -2   7  18      229.34      228.41     39.56 o 
  -1   7  18      752.93      685.11     58.69 o 
   0   7  18      413.41      392.27     45.45 o 
   1   7  18        0.32        0.00     31.95 o 
   2   7  18      732.76      694.10     92.41 o 
   3   7  18      384.76      408.71     48.66 o 
   4   7  18        3.84        0.00     22.48 o 
  -5   8  18        0.96        0.00     38.94 o 
  -4   8  18      234.41      232.70     49.19 o 
  -3   8  18       23.75        0.00     39.50 o 
  -2   8  18      121.25      150.64     37.82 o 
  -1   8  18        5.17       27.92     33.08 o 
   0   8  18       89.83       72.68     52.35 o 
   1   8  18       28.29       24.33     48.81 o 
   2   8  18      175.38      195.88     39.01 o 
   3   8  18      449.60      511.92    138.24 o 
   4   8  18       65.30       33.34     31.06 o 
  -4   9  18       48.72       91.48     41.73 o 
  -3   9  18      232.11      308.53     55.15 o 
  -2   9  18        9.05       42.66     55.71 o 
  -1   9  18       73.03       89.39     40.06 o 
   0   9  18      251.02      387.15     46.43 o 
   1   9  18      177.09      137.65     36.88 o 
   2   9  18        5.67       23.03     30.42 o 
   3   9  18       14.02       17.09     38.57 o 
  -2  10  18       94.76      123.91     56.45 o 
  -1  10  18      307.65      256.81     43.60 o 
   0  10  18        3.78        0.00     29.08 o 
   1  10  18       53.63       49.95     77.50 o 
  -6   1  19       45.68        0.00     44.71 o 
  -4   1  19        2.05       15.09     46.76 o 
  -3   1  19       26.11       39.31     49.74 o 
  -2   1  19       16.13        0.72     30.23 o 
  -1   1  19       90.21       85.05     36.64 o 
   0   1  19      337.46      354.69     45.55 o 
   1   1  19       28.77        0.00     34.47 o 
   2   1  19        4.11        0.00     27.60 o 
   3   1  19        0.68        5.65     29.56 o 
   4   1  19        9.97       11.66     30.57 o 
   5   1  19       15.46        5.26     30.01 o 
  -6   2  19      479.50      429.25     61.30 o 
  -5   2  19      436.71      420.81     47.85 o 
  -4   2  19        7.74       67.44     50.86 o 
  -3   2  19      679.41      900.61     89.99 o 
  -2   2  19      398.78      379.88     72.47 o 
  -1   2  19      245.75      292.21     43.93 o 
   0   2  19      152.77      179.35     39.39 o 
   1   2  19      375.55      339.21     44.84 o 
   2   2  19      397.01      432.21     56.17 o 
   3   2  19       20.41        0.00     30.44 o 
   4   2  19     1000.46     1041.36     64.92 o 
   5   2  19      328.32      338.06     46.62 o 
  -6   3  19      263.38      165.81     48.81 o 
  -5   3  19       16.15        0.00     29.88 o 
  -4   3  19      340.70      325.20     49.93 o 
  -3   3  19       11.23       73.41     52.73 o 
  -2   3  19      870.78      901.92     94.64 o 
  -1   3  19      427.07      499.12     81.04 o 
   0   3  19     1229.27     1263.36    114.21 o 
   1   3  19      739.85      778.86     94.18 o 
   2   3  19       76.42      121.36     39.03 o 
   3   3  19     1531.28     1369.61     70.37 o 
   4   3  19       13.75       83.62     34.78 o 
   5   3  19     1222.20     1217.58     67.47 o 
  -6   4  19      827.85      850.12     74.34 o 
  -5   4  19      883.82      866.69     59.96 o 
  -4   4  19       13.79        0.00     30.15 o 
  -3   4  19      604.48      634.72     54.67 o 
  -2   4  19      284.49      325.04     47.14 o 
  -1   4  19      497.93      579.05     84.96 o 
   0   4  19      335.61      362.37     71.36 o 
   1   4  19       45.48       91.85     59.25 o 
   2   4  19      123.96      129.28     37.75 o 
   3   4  19       31.99       41.13     32.41 o 
   4   4  19      781.63      796.50     60.23 o 
  -5   5  19        4.72       39.87     42.29 o 
  -4   5  19      185.13      154.79     39.46 o 
  -3   5  19       39.37       19.94     31.39 o 
  -2   5  19       98.61      105.67     36.98 o 
  -1   5  19       10.22       27.08     40.06 o 
   0   5  19      476.05      443.26    118.40 o 
   1   5  19      274.18      262.69     74.15 o 
   2   5  19        3.01       39.12     58.31 o 
   3   5  19      494.29      453.54     89.61 o 
   4   5  19      174.94      174.02     45.46 o 
  -5   6  19      193.69      159.48     49.74 o 
  -4   6  19        1.09       25.11     29.71 o 
  -3   6  19      216.28      280.81     50.30 o 
  -2   6  19      284.12      226.79     83.19 o 
  -1   6  19       22.72       66.77     33.96 o 
   0   6  19       33.72        0.00     32.36 o 
   1   6  19        1.08        0.00     30.15 o 
   2   6  19       27.17       40.85     32.40 o 
   3   6  19       82.69       64.15     55.52 o 
  -4   7  19       36.10       96.88     41.17 o 
  -3   7  19       59.69       92.76     32.04 o 
  -2   7  19       12.67        0.00     29.19 o 
  -1   7  19       60.98       68.29     34.06 o 
   0   7  19       28.20       30.00     32.90 o 
   1   7  19       81.60       72.77     57.76 o 
   2   7  19       38.97      111.72     37.05 o 
  -2   8  19       13.52        4.22     31.79 o 
  -1   8  19      821.41      886.03    113.93 o 
   0   8  19      452.46      408.95     49.22 o 
  -2   0  20     1531.62     1756.89    114.58 o 
  -1   0  20      716.02      798.70     85.52 o 
   0   0  20      191.63      204.01     62.60 o 
   1   0  20      148.45      135.07     57.20 o 
   2   0  20      282.19      258.04     63.72 o 
   3   0  20      399.98      392.55     69.49 o 
  -3   1  20      301.03      306.10     66.33 o 
  -2   1  20        6.42       50.86     50.12 o 
  -1   1  20      359.27      377.00     76.11 o 
   0   1  20        0.35       33.57     33.73 o 
   1   1  20      396.18      407.98     66.70 o 
   2   1  20      362.87      330.05     46.83 o 
   3   1  20      202.04      207.50     42.11 o 
  -4   2  20      104.77       85.89     56.82 o 
  -3   2  20      110.48      175.32     61.67 o 
  -2   2  20      626.80      593.76     85.14 o 
  -1   2  20       64.35       89.61     59.99 o 
   0   2  20       40.05        0.00     32.10 o 
   1   2  20       44.81        0.00     30.74 o 
   2   2  20        0.32        0.00     30.10 o 
   3   2  20      131.48      112.66     37.45 o 
  -4   3  20        0.85       11.78     34.47 o 
  -3   3  20      120.16       69.49     35.17 o 
  -2   3  20       92.75       58.87     56.45 o 
  -1   3  20        0.90       62.79     59.62 o 
   0   3  20        2.15       64.46     57.38 o 
   1   3  20       15.00        0.00     32.46 o 
   2   3  20       71.20       33.42     32.27 o 
  -3   4  20       62.38       13.66     30.05 o 
  -2   4  20        1.07        0.00     31.42 o 
  -1   4  20       42.76       12.30     55.52 o 
   0   4  20      101.87       43.04     64.28 o 
   1   4  20       57.03        0.00     48.25 o 
   2   4  20       89.69       65.97     33.61 o 
  -2   5  20        0.91       26.25     35.03 o 
  -1   5  20      303.59      345.04     73.31 o 
   0   5  20        6.84        0.00     33.39 o 
                                                 
